# Supplementary material for: 8-Chloro-4-oxo-4H-chromene-3-carbaldehyde
Source: Acta Crystallogr Sect E Struct Rep Online. 2014 Jun 4;70(Pt 7):o743. doi: 10.1107/S1600536814012483 (PMC4120543; doi:10.1107/S1600536814012483)
Supplement: Supplementary file 2 [file e-70-0o743-Isup2.hkl]

# 
# h,k,l, Fc-squared, Fo-squared, sigma(Fo-squared) and status flag 
# 
data_I
_shelx_title ' 8-Chloro-4-oxo-4H-chromene-3-carbaldehyde' 
_shelx_refln_list_code          4 
_shelx_F_calc_maximum      119.96 
_exptl_crystal_F_000       212.00 
_reflns_d_resolution_high  0.7696 
 
loop_ 
 _symmetry_equiv_pos_as_xyz 
 'x, y, z' 
 '-x, -y, -z' 
 
_cell_length_a     6.9436 
_cell_length_b     7.1539 
_cell_length_c     9.1649 
_cell_angle_alpha 102.049 
_cell_angle_beta  103.403 
_cell_angle_gamma 100.650 
 
_shelx_F_squared_multiplier     1.000 
 
loop_ 
 _refln_index_h 
 _refln_index_k 
 _refln_index_l 
 _refln_F_squared_calc 
 _refln_F_squared_meas 
 _refln_F_squared_sigma 
 _refln_observed_status 
   1   0   0      984.39     1029.80      4.13 o 
   2   0   0     1378.85     1415.55      5.85 o 
   3   0   0       25.73       24.91      0.50 o 
   4   0   0      441.80      492.41      5.51 o 
   5   0   0        5.98        5.17      0.45 o 
   6   0   0        4.95        3.64      0.52 o 
   7   0   0       15.93       14.76      1.08 o 
   8   0   0       58.86       67.05      1.92 o 
  -8   1   0       92.23       98.59      2.18 o 
  -7   1   0       82.53       82.02      1.86 o 
  -6   1   0      132.52      134.31      2.03 o 
  -5   1   0      182.46      190.33      2.12 o 
  -4   1   0       21.75       20.00      0.54 o 
  -3   1   0      677.03      668.04      5.98 o 
  -2   1   0        4.14        3.93      0.22 o 
  -1   1   0      221.32      221.61      2.16 o 
   0   1   0        8.75       14.18      0.21 o 
   1   1   0       16.51       15.90      0.44 o 
   2   1   0      293.61      285.01      2.45 o 
   3   1   0      104.21      106.50      2.16 o 
   4   1   0       38.19       32.49      0.67 o 
   5   1   0       76.67       78.11      1.52 o 
   6   1   0      205.73      198.14      2.56 o 
   7   1   0       41.17       41.69      1.49 o 
   8   1   0        4.44        4.25      0.70 o 
  -8   2   0       43.94       44.10      1.65 o 
  -7   2   0       44.83       43.19      1.43 o 
  -6   2   0      767.24      771.67      9.36 o 
  -5   2   0      193.91      194.45      2.15 o 
  -4   2   0      625.99      605.61      4.66 o 
  -3   2   0       11.44       14.57      0.87 o 
  -2   2   0        0.07       -0.26      0.26 o 
  -1   2   0      213.48      189.19      6.10 o 
   0   2   0       45.61       45.51      0.49 o 
   1   2   0      402.82      381.18      2.80 o 
   2   2   0     2381.81     2547.25      8.23 o 
   3   2   0       26.29       49.63      1.68 o 
   4   2   0      147.68      164.38      2.02 o 
   5   2   0        0.86       -0.11      0.59 o 
   6   2   0        0.77        0.14      0.72 o 
   7   2   0        6.85        6.80      0.72 o 
  -8   3   0       78.90       77.08      2.05 o 
  -7   3   0      301.32      302.20      3.36 o 
  -6   3   0      284.59      287.30      2.97 o 
  -5   3   0       20.63       21.72      0.87 o 
  -4   3   0      244.82      244.84      2.24 o 
  -3   3   0        1.17        0.72      0.26 o 
  -2   3   0       25.44       23.21      0.49 o 
  -1   3   0        5.41        5.17      0.45 o 
   0   3   0        5.11        5.23      0.40 o 
   1   3   0      169.80      170.22      2.86 o 
   2   3   0      177.12      182.42      1.83 o 
   3   3   0       91.97       89.86      1.70 o 
   4   3   0       20.64       23.32      1.08 o 
   5   3   0      434.84      410.28      5.18 o 
   6   3   0       52.20       45.08      1.52 o 
   7   3   0       70.38       60.06      2.02 o 
  -8   4   0        5.10        3.18      0.72 o 
  -7   4   0      134.27      134.28      2.39 o 
  -6   4   0        5.44        4.84      0.57 o 
  -5   4   0       78.40       77.91      1.54 o 
  -4   4   0      242.38      259.35      3.49 o 
  -3   4   0       75.30       89.66      0.99 o 
  -2   4   0      519.09      488.75     22.66 o 
  -1   4   0       52.92       56.46      0.79 o 
   0   4   0      301.56      273.87      2.20 o 
   1   4   0       70.50       65.96      0.86 o 
   2   4   0      140.57      140.67      3.00 o 
   3   4   0       23.12       25.01      1.06 o 
   4   4   0      343.17      320.05      4.53 o 
   5   4   0      121.43      108.06      2.11 o 
   6   4   0       13.25       16.52      1.24 o 
  -8   5   0        3.43        3.85      0.75 o 
  -7   5   0       39.03       40.51      1.56 o 
  -6   5   0        1.39        1.79      0.53 o 
  -5   5   0      149.41      153.89      2.21 o 
  -4   5   0       30.27       27.50      1.11 o 
  -3   5   0      136.07      139.70      1.89 o 
  -2   5   0       10.29       10.95      0.95 o 
  -1   5   0        3.75        3.06      0.31 o 
   0   5   0       22.24       20.78      0.62 o 
   1   5   0      160.05      156.12      2.04 o 
   2   5   0       30.79       29.01      1.13 o 
   3   5   0        6.96        6.43      0.65 o 
   4   5   0      140.16      137.16      2.35 o 
   5   5   0       14.68       12.62      1.16 o 
  -7   6   0        6.87        7.30      0.80 o 
  -6   6   0       47.50       50.02      1.61 o 
  -5   6   0       32.08       34.56      1.29 o 
  -4   6   0       66.53       66.63      1.65 o 
  -3   6   0       58.02       55.86      1.41 o 
  -2   6   0      287.83      291.92      4.04 o 
  -1   6   0      498.41      493.61      5.23 o 
   0   6   0        1.43        1.44      0.53 o 
   1   6   0       73.88       74.15      1.64 o 
   2   6   0        7.30        6.89      0.64 o 
   3   6   0       40.62       42.33      1.50 o 
   4   6   0        4.53        4.47      0.66 o 
  -7   7   0        8.64        7.78      0.90 o 
  -6   7   0        6.48        6.06      0.74 o 
  -5   7   0        1.77        1.80      0.58 o 
  -4   7   0       43.04       46.07      1.44 o 
  -3   7   0        4.84        6.53      0.56 o 
  -2   7   0       19.03       19.52      1.03 o 
  -1   7   0        0.17        0.64      0.68 o 
   0   7   0       96.67       99.07      1.40 o 
   1   7   0        0.58       -0.11      0.89 o 
   2   7   0        0.39        1.54      0.56 o 
   3   7   0       17.66       19.21      1.24 o 
  -5   8   0       15.72       16.65      1.25 o 
  -4   8   0       12.10       13.60      1.10 o 
  -3   8   0        6.73        6.14      0.64 o 
  -2   8   0        8.48        7.91      0.69 o 
  -1   8   0        5.41        5.49      0.68 o 
   0   8   0      271.78      264.96      3.73 o 
   1   8   0      487.79      475.40      6.58 o 
   2   8   0       19.19       19.06      1.33 o 
  -3   9   0        1.39        0.69      0.93 o 
  -2   9   0        5.27        5.22      0.69 o 
  -1   9   0        9.21        9.72      0.79 o 
   1  -9   1       12.59       10.30      0.79 o 
   2  -9   1        4.99        6.17      0.68 o 
   3  -9   1        0.30        1.25      0.87 o 
  -2  -8   1       39.06       37.02      1.60 o 
  -1  -8   1       25.58       21.53      1.33 o 
   0  -8   1        1.54        2.06      0.68 o 
   1  -8   1       28.00       28.65      1.32 o 
   2  -8   1      179.22      160.73      2.63 o 
   3  -8   1        8.51        6.70      0.65 o 
   4  -8   1       23.72       22.94      1.26 o 
   5  -8   1        0.09        0.94      0.93 o 
  -4  -7   1       58.71       56.40      1.92 o 
  -3  -7   1       21.13       18.48      1.25 o 
  -2  -7   1      102.17      104.40      2.15 o 
  -1  -7   1       14.57       13.20      1.01 o 
   0  -7   1        0.80        0.89      0.51 o 
   1  -7   1       27.97       28.55      1.14 o 
   2  -7   1        7.46        5.91      0.57 o 
   3  -7   1        2.31        2.04      0.53 o 
   4  -7   1        4.63        5.87      0.61 o 
   5  -7   1       55.27       51.92      1.69 o 
   6  -7   1       13.64       16.02      1.23 o 
   7  -7   1       27.53       26.72      1.52 o 
  -5  -6   1       11.76        9.34      0.85 o 
  -4  -6   1       90.91       88.33      2.05 o 
  -3  -6   1       29.22       27.94      1.21 o 
  -2  -6   1       26.68       26.72      1.13 o 
  -1  -6   1       12.16       12.97      0.96 o 
   0  -6   1       96.36       92.29      2.03 o 
   1  -6   1        0.03        1.11      0.45 o 
   2  -6   1       86.43       88.52      1.65 o 
   3  -6   1       85.91       82.84      1.67 o 
   4  -6   1      259.91      274.34      3.02 o 
   5  -6   1      150.42      154.26      2.39 o 
   6  -6   1        0.14       -0.63      0.87 o 
   7  -6   1        0.89        2.05      0.70 o 
  -6  -5   1        3.98        4.53      0.73 o 
  -5  -5   1      133.50      131.53      2.42 o 
  -4  -5   1       70.58       68.52      1.70 o 
  -3  -5   1      216.99      223.26      2.67 o 
  -2  -5   1       19.43       17.66      0.94 o 
  -1  -5   1       17.23       17.96      0.85 o 
   0  -5   1      176.06      170.79      2.34 o 
   1  -5   1       72.05       69.42      1.23 o 
   2  -5   1        1.92        1.26      0.32 o 
   3  -5   1        2.01        2.67      0.46 o 
   4  -5   1       15.43       13.30      0.93 o 
   5  -5   1       36.70       41.06      1.27 o 
   6  -5   1       14.33       13.40      1.04 o 
   7  -5   1      146.31      147.31      2.62 o 
   8  -5   1       11.57       10.09      0.90 o 
  -6  -4   1       52.62       53.30      1.70 o 
  -5  -4   1       55.49       42.01      1.42 o 
  -4  -4   1      106.61       97.68      1.80 o 
  -3  -4   1       40.78       42.07      1.21 o 
  -2  -4   1      371.53      411.98      3.40 o 
  -1  -4   1      916.12      951.33     31.35 o 
   0  -4   1       65.31       75.57      0.84 o 
   1  -4   1      267.34      225.99     36.95 o 
   2  -4   1      151.48      140.66      1.95 o 
   3  -4   1       22.61       23.04      0.60 o 
   4  -4   1       49.66       41.68      1.18 o 
   5  -4   1       25.34       25.05      1.04 o 
   6  -4   1      533.74      561.33      6.04 o 
   7  -4   1      290.99      284.75      3.38 o 
   8  -4   1        4.17        3.90      0.78 o 
  -7  -3   1       62.26       64.18      1.92 o 
  -6  -3   1       66.48       64.27      1.69 o 
  -5  -3   1        1.29        1.56      0.45 o 
  -4  -3   1      413.26      415.18      4.59 o 
  -3  -3   1        0.32        0.81      0.27 o 
  -2  -3   1       60.48       61.48      1.21 o 
  -1  -3   1      445.94      414.91     17.24 o 
   0  -3   1       51.33       46.51      1.08 o 
   1  -3   1       27.72       22.38      0.46 o 
   2  -3   1        1.19        0.31      0.38 o 
   3  -3   1       80.95       76.49      0.85 o 
   4  -3   1       12.80       11.99      0.53 o 
   5  -3   1      127.19      122.32      1.83 o 
   6  -3   1        4.01        5.24      0.55 o 
   7  -3   1        3.20        3.11      0.63 o 
   8  -3   1       53.88       56.32      1.85 o 
  -8  -2   1        0.00       -0.50      0.93 o 
  -7  -2   1      159.07      163.61      2.69 o 
  -6  -2   1        1.76        0.73      0.75 o 
  -5  -2   1       59.13       53.49      1.33 o 
  -4  -2   1       15.56       16.24      0.58 o 
  -3  -2   1      268.59      328.03      3.34 o 
  -2  -2   1       71.27       71.95      0.85 o 
  -1  -2   1       65.85       62.87      0.68 o 
   0  -2   1     4896.69     5099.11    171.73 o 
   1  -2   1    14391.55    12515.45    116.47 o 
   2  -2   1      833.38      799.13      7.04 o 
   3  -2   1      527.60      540.50     10.95 o 
   4  -2   1      107.55      112.64      1.42 o 
   5  -2   1      186.08      184.59      2.16 o 
   6  -2   1       39.20       41.04      1.30 o 
   7  -2   1        7.92        7.62      0.62 o 
   8  -2   1        8.76        9.73      0.73 o 
  -8  -1   1      143.83      150.18      2.74 o 
  -7  -1   1       77.76       82.46      1.93 o 
  -6  -1   1        3.02        2.36      0.50 o 
  -5  -1   1      664.06      670.49      8.03 o 
  -4  -1   1       45.34       49.21      0.76 o 
  -3  -1   1      294.16      296.16      5.24 o 
  -2  -1   1      986.07      989.55     17.35 o 
  -1  -1   1      652.95      639.92      3.99 o 
   0  -1   1      224.43      200.87      1.36 o 
   1  -1   1      327.55      321.18      2.82 o 
   2  -1   1        9.43        7.38      0.31 o 
   3  -1   1       25.61       25.88      0.52 o 
   4  -1   1      222.66      215.88      4.31 o 
   5  -1   1        8.40        9.74      0.70 o 
   6  -1   1       42.96       43.44      1.29 o 
   7  -1   1      139.17      131.93      2.33 o 
   8  -1   1       19.46       20.09      1.29 o 
  -8   0   1        7.68        4.89      0.70 o 
  -7   0   1       24.37       24.02      1.17 o 
  -6   0   1      358.43      358.67      4.57 o 
  -5   0   1      457.20      464.79      6.46 o 
  -4   0   1       89.07       94.71      0.96 o 
  -3   0   1      598.66      588.40     10.14 o 
  -2   0   1     1526.46     1573.93      5.05 o 
  -1   0   1      886.86      896.96      4.00 o 
   1   0   1      507.23      523.69      3.54 o 
   2   0   1      907.43      893.96      5.12 o 
   3   0   1      938.58     1119.76      5.67 o 
   4   0   1       98.75       80.09      1.70 o 
   5   0   1        5.43        7.14      0.52 o 
   6   0   1       66.71       75.50      1.66 o 
   7   0   1        6.73        5.11      0.67 o 
   8   0   1       12.47       13.24      1.18 o 
  -8   1   1       55.91       55.77      1.76 o 
  -7   1   1        8.13        7.69      0.59 o 
  -6   1   1      848.30      846.45      9.62 o 
  -5   1   1       17.36       17.07      0.58 o 
  -4   1   1      366.27      375.24      3.59 o 
  -3   1   1      304.33      335.03      2.91 o 
  -2   1   1      235.55      252.89      2.12 o 
  -1   1   1      136.42      127.67      1.82 o 
   0   1   1      373.90      354.87      2.97 o 
   1   1   1        1.37        1.27      0.39 o 
   2   1   1       20.14       21.21      0.45 o 
   3   1   1      524.40      527.11      4.16 o 
   4   1   1        8.15       10.21      0.50 o 
   5   1   1       98.93       95.53      1.67 o 
   6   1   1      281.65      269.85      3.06 o 
   7   1   1       37.12       38.91      1.55 o 
  -8   2   1        5.84        6.01      0.72 o 
  -7   2   1       24.48       21.80      1.10 o 
  -6   2   1      531.28      547.69      7.80 o 
  -5   2   1       70.01       68.93      1.35 o 
  -4   2   1      117.40      119.61      1.08 o 
  -3   2   1       16.60       20.09      1.03 o 
  -2   2   1        0.11        0.20      0.26 o 
  -1   2   1      105.35       95.87      1.00 o 
   0   2   1     2130.89     2009.90      9.70 o 
   1   2   1      193.92      169.60      1.45 o 
   2   2   1      297.45      320.03      8.48 o 
   3   2   1      441.69      441.16      4.15 o 
   4   2   1       70.71       64.43      1.41 o 
   5   2   1      673.85      579.43      8.34 o 
   6   2   1        6.05        3.76      0.60 o 
   7   2   1       78.73       77.75      2.08 o 
  -8   3   1        3.75        4.00      0.68 o 
  -7   3   1       12.75       13.17      1.03 o 
  -6   3   1        0.16        0.65      0.66 o 
  -5   3   1       70.02       73.44      1.41 o 
  -4   3   1      250.93      263.98      4.99 o 
  -3   3   1       68.91       60.77      0.77 o 
  -2   3   1      349.81      351.59      4.32 o 
  -1   3   1      377.02      367.34      5.01 o 
   0   3   1        0.14        0.05      0.28 o 
   1   3   1       59.08       53.10      1.65 o 
   2   3   1      456.91      467.14      4.25 o 
   3   3   1       70.96       74.66      1.46 o 
   4   3   1       46.27       52.09      1.42 o 
   5   3   1       46.64       50.79      1.46 o 
   6   3   1       38.63       45.18      1.54 o 
   7   3   1       88.26       96.66      2.34 o 
  -8   4   1       86.56       84.98      2.14 o 
  -7   4   1        3.14        2.85      0.59 o 
  -6   4   1      117.43      116.95      2.02 o 
  -5   4   1       14.83       12.03      0.81 o 
  -4   4   1      752.38      780.85      8.47 o 
  -3   4   1      148.06      150.99      2.82 o 
  -2   4   1       32.48       40.87      0.70 o 
  -1   4   1     1580.00     1538.92      7.34 o 
   0   4   1      205.18      222.49      2.06 o 
   1   4   1      325.03      324.95      2.61 o 
   2   4   1      145.52      142.57      1.93 o 
   3   4   1       22.69       24.59      1.09 o 
   4   4   1       25.53       30.05      1.17 o 
   5   4   1       22.87       21.66      1.26 o 
   6   4   1       18.03       22.54      1.40 o 
  -8   5   1       28.46       26.60      1.52 o 
  -7   5   1       30.28       29.04      1.39 o 
  -6   5   1       86.73       85.25      1.86 o 
  -5   5   1        3.91        3.34      0.53 o 
  -4   5   1       93.20       87.48      1.69 o 
  -3   5   1       65.30       67.10      1.44 o 
  -2   5   1      164.91      157.51      1.98 o 
  -1   5   1        6.86        6.95      0.49 o 
   0   5   1       47.91       46.33      0.84 o 
   1   5   1      149.17      152.07      2.06 o 
   2   5   1      100.56       97.46      1.82 o 
   3   5   1       20.22       20.05      1.10 o 
   4   5   1        3.42        3.23      0.64 o 
   5   5   1       21.73       22.39      1.30 o 
  -7   6   1       38.23       37.05      1.60 o 
  -6   6   1       15.25       16.69      1.12 o 
  -5   6   1      107.78      111.69      2.07 o 
  -4   6   1       20.69       22.49      1.11 o 
  -3   6   1        0.08        0.20      0.75 o 
  -2   6   1        6.45        7.75      0.58 o 
  -1   6   1        0.01        0.85      0.66 o 
   0   6   1       45.60       43.20      0.92 o 
   1   6   1      672.57      679.83      9.35 o 
   2   6   1      295.03      294.15      3.28 o 
   3   6   1      170.19      170.07      2.74 o 
   4   6   1        9.48        9.18      0.79 o 
  -7   7   1       56.38       56.47      1.96 o 
  -6   7   1        0.27       -0.09      0.93 o 
  -5   7   1       51.23       48.37      1.65 o 
  -4   7   1       12.65       15.39      1.03 o 
  -3   7   1       45.57       50.73      1.50 o 
  -2   7   1        3.02        3.00      0.55 o 
  -1   7   1        0.01        0.13      0.70 o 
   0   7   1       44.41       42.83      1.04 o 
   1   7   1       34.89       35.34      1.46 o 
   2   7   1       81.66       80.65      2.01 o 
   3   7   1        0.81        1.80      0.66 o 
  -5   8   1       53.35       56.73      1.89 o 
  -4   8   1        7.87        7.59      0.74 o 
  -3   8   1       34.05       33.80      1.46 o 
  -2   8   1        1.48        0.96      0.64 o 
  -1   8   1       32.50       31.11      1.46 o 
   0   8   1       88.89       81.43      2.47 o 
   1   8   1       67.65       70.86      2.00 o 
   0  -9   2        7.25        6.50      0.55 o 
   1  -9   2       17.46       14.27      1.22 o 
   2  -9   2        0.07        0.49      0.78 o 
   3  -9   2       12.49       10.80      0.76 o 
  -2  -8   2        1.43        1.28      0.67 o 
  -1  -8   2        0.24       -0.23      0.87 o 
   0  -8   2       47.33       47.79      2.92 o 
   1  -8   2        0.04        0.60      0.79 o 
   2  -8   2       67.42       68.52      1.83 o 
   3  -8   2       40.09       37.61      1.44 o 
   4  -8   2        3.28        4.01      0.68 o 
   5  -8   2      151.56      132.39      2.62 o 
  -4  -7   2       17.65       16.79      1.33 o 
  -3  -7   2        2.34        3.65      0.63 o 
  -2  -7   2       78.82       80.83      1.90 o 
  -1  -7   2       22.43       25.04      1.16 o 
   0  -7   2       57.95       60.09      1.11 o 
   1  -7   2       13.82       12.10      0.91 o 
   2  -7   2       75.46       74.72      1.66 o 
   3  -7   2        2.25        2.62      0.53 o 
   4  -7   2        8.68        7.50      0.64 o 
   5  -7   2        0.51        0.03      0.87 o 
   6  -7   2        0.35       -1.00      1.00 o 
  -5  -6   2       11.37       11.85      0.87 o 
  -4  -6   2      200.71      189.44      2.83 o 
  -3  -6   2       81.71       79.95      1.82 o 
  -2  -6   2       10.04       10.46      0.95 o 
  -1  -6   2      239.71      246.65      2.73 o 
   0  -6   2       44.59       48.03      0.90 o 
   1  -6   2      191.46      201.60      2.36 o 
   2  -6   2       46.75       44.62      1.23 o 
   3  -6   2        3.12        2.47      0.54 o 
   4  -6   2       10.23       10.22      0.67 o 
   5  -6   2        0.32        0.66      0.54 o 
   6  -6   2       28.79       28.73      1.42 o 
   7  -6   2      280.41      282.43      3.71 o 
  -6  -5   2       80.06       80.33      2.15 o 
  -5  -5   2        4.67        3.07      0.64 o 
  -4  -5   2       79.65       77.61      1.78 o 
  -3  -5   2      144.24      147.59      2.19 o 
  -2  -5   2      146.26      146.95      2.03 o 
  -1  -5   2      106.09      109.01      1.67 o 
   0  -5   2       38.32       39.72      1.91 o 
   1  -5   2      115.25       93.37     17.57 o 
   2  -5   2        2.61        2.55      0.36 o 
   3  -5   2       27.59       26.36      1.04 o 
   4  -5   2        4.28        4.13      0.58 o 
   5  -5   2       44.52       45.00      1.37 o 
   6  -5   2       10.42       10.94      0.94 o 
   7  -5   2       48.88       49.84      1.73 o 
  -7  -4   2       23.64       23.21      1.50 o 
  -6  -4   2      113.24      110.17      2.22 o 
  -5  -4   2       55.32       56.95      1.57 o 
  -4  -4   2       26.18       23.69      1.02 o 
  -3  -4   2        0.72        1.24      0.50 o 
  -2  -4   2      169.86      197.51      6.58 o 
  -1  -4   2        6.17        7.33      0.74 o 
   0  -4   2      117.20      121.66      1.04 o 
   1  -4   2     1393.26     1441.89      8.13 o 
   2  -4   2      735.89      799.49      8.09 o 
   3  -4   2      686.54      663.07      5.23 o 
   4  -4   2        1.88        1.26      0.51 o 
   5  -4   2      132.21      138.48      2.05 o 
   6  -4   2        3.87        4.17      0.60 o 
   7  -4   2      111.99      111.37      2.30 o 
   8  -4   2        1.95        2.15      0.71 o 
  -7  -3   2      138.10      142.73      2.65 o 
  -6  -3   2       12.29       11.51      0.96 o 
  -5  -3   2      113.31      110.36      1.91 o 
  -4  -3   2      359.33      376.34      4.36 o 
  -3  -3   2      152.14      149.10      2.16 o 
  -2  -3   2      356.60      347.23      2.77 o 
  -1  -3   2       31.23       30.51      1.57 o 
   0  -3   2      903.38      882.77      4.69 o 
   1  -3   2        3.59        3.87      0.23 o 
   2  -3   2      227.03      212.35      1.80 o 
   3  -3   2       36.69       36.86      0.66 o 
   4  -3   2      123.19      117.66      1.19 o 
   5  -3   2       22.61       24.41      1.00 o 
   6  -3   2      109.71      111.50      2.02 o 
   7  -3   2       57.82       56.45      1.72 o 
   8  -3   2        0.34        1.37      0.97 o 
  -8  -2   2        8.24       11.74      0.85 o 
  -7  -2   2       25.09       23.18      1.24 o 
  -6  -2   2        8.40        7.37      0.61 o 
  -5  -2   2      383.58      398.21      4.59 o 
  -4  -2   2        0.47        0.27      0.36 o 
  -3  -2   2      363.66      372.35      5.29 o 
  -2  -2   2       55.37       62.91      0.69 o 
  -1  -2   2     1405.89     1414.58     25.52 o 
   0  -2   2     5461.31     5530.15     13.27 o 
   1  -2   2     1867.31     1859.18     16.95 o 
   2  -2   2      259.79      248.70      1.79 o 
   3  -2   2       54.68       60.37      1.30 o 
   4  -2   2       71.37       93.09      1.04 o 
   5  -2   2       34.25       34.20      1.10 o 
   6  -2   2       72.41       73.89      1.65 o 
   7  -2   2       35.57       36.81      1.47 o 
   8  -2   2       48.24       48.14      1.69 o 
  -8  -1   2       25.78       23.86      1.32 o 
  -7  -1   2       17.63       18.38      1.11 o 
  -6  -1   2      160.83      159.22      2.23 o 
  -5  -1   2      338.76      333.79      4.02 o 
  -4  -1   2      353.10      368.01      3.72 o 
  -3  -1   2      250.05      264.01      2.87 o 
  -2  -1   2        0.56        0.30      0.25 o 
  -1  -1   2      705.57      740.38      9.70 o 
   0  -1   2        0.11        0.50      0.36 o 
   1  -1   2      603.67      560.09      3.06 o 
   2  -1   2       85.26       79.19      0.72 o 
   3  -1   2      157.28      157.65      1.32 o 
   4  -1   2      115.90      119.18      1.49 o 
   5  -1   2      207.52      207.83      2.37 o 
   6  -1   2       67.70       68.47      1.65 o 
   7  -1   2        5.62        6.12      0.68 o 
   8  -1   2      111.80      117.94      2.53 o 
  -8   0   2       32.55       30.72      1.48 o 
  -7   0   2       52.70       53.05      1.48 o 
  -6   0   2      253.48      253.54      2.72 o 
  -5   0   2     1221.21     1237.08     10.44 o 
  -4   0   2        3.34        3.37      0.28 o 
  -3   0   2        0.47        0.43      0.43 o 
  -2   0   2       89.74      106.33      1.04 o 
  -1   0   2      122.95      141.96      2.02 o 
   0   0   2      749.86      738.28     10.91 o 
   1   0   2     2001.34     1920.21      5.88 o 
   2   0   2      620.79      651.21      4.00 o 
   3   0   2     1003.59     1063.35     16.78 o 
   4   0   2       46.45       43.87      0.93 o 
   5   0   2      359.83      337.43      4.31 o 
   6   0   2      310.17      275.79      3.09 o 
   7   0   2       47.94       50.81      1.71 o 
  -8   1   2      136.96      136.44      2.51 o 
  -7   1   2        3.11        3.61      0.53 o 
  -6   1   2       52.78       50.13      1.31 o 
  -5   1   2      200.03      195.47      1.72 o 
  -4   1   2       76.59       74.70      0.87 o 
  -3   1   2       11.74       18.18      0.45 o 
  -2   1   2      686.08      680.58      4.29 o 
  -1   1   2       56.20       59.77      0.63 o 
   0   1   2     1087.45     1044.72     13.38 o 
   1   1   2      117.47      117.84      1.38 o 
   2   1   2      233.41      226.40      3.00 o 
   3   1   2       85.89       96.51      1.40 o 
   4   1   2      449.69      448.28      6.55 o 
   5   1   2        1.87        3.67      0.50 o 
   6   1   2       35.55       30.99      1.26 o 
   7   1   2       64.42       67.87      1.93 o 
  -9   2   2       37.11       35.96      1.58 o 
  -8   2   2        8.58        6.51      0.76 o 
  -7   2   2      272.42      271.45      3.08 o 
  -6   2   2       37.79       36.68      1.14 o 
  -5   2   2      134.97      133.54      1.79 o 
  -4   2   2      272.09      322.77      3.64 o 
  -3   2   2     2607.04     2762.13     39.71 o 
  -2   2   2      130.27      128.42      3.47 o 
  -1   2   2      849.64      868.36      5.94 o 
   0   2   2     1399.19     1397.03      6.72 o 
   1   2   2      321.07      295.23      3.34 o 
   2   2   2      552.93      522.88      6.34 o 
   3   2   2        4.54        3.33      0.32 o 
   4   2   2       27.68       31.50      1.21 o 
   5   2   2        7.14        4.89      0.56 o 
   6   2   2       59.03       54.67      1.68 o 
   7   2   2       34.52       42.58      1.66 o 
  -8   3   2       50.85       51.29      1.70 o 
  -7   3   2        5.13        4.98      0.61 o 
  -6   3   2      331.46      323.83      4.42 o 
  -5   3   2       24.38       24.56      0.96 o 
  -4   3   2      337.82      339.59      4.48 o 
  -3   3   2      180.26      179.61      1.48 o 
  -2   3   2        0.17       -0.20      0.67 o 
  -1   3   2      538.77      507.11      3.93 o 
   0   3   2       75.39       76.35      0.91 o 
   1   3   2       79.93       71.54      0.86 o 
   2   3   2        4.95        5.12      0.33 o 
   3   3   2      417.00      407.82      4.63 o 
   4   3   2        0.36       -0.17      0.84 o 
   5   3   2       59.23       56.17      1.66 o 
   6   3   2       52.15       45.93      1.74 o 
  -8   4   2       34.16       35.58      1.56 o 
  -7   4   2       46.07       42.73      1.49 o 
  -6   4   2       12.70       13.28      0.93 o 
  -5   4   2       13.72       13.92      0.83 o 
  -4   4   2      243.50      246.66      3.49 o 
  -3   4   2       98.44       94.01      1.06 o 
  -2   4   2        2.69        0.99      0.31 o 
  -1   4   2      251.21      289.27      2.41 o 
   0   4   2      138.80      141.50      1.25 o 
   1   4   2      159.95      150.19      1.91 o 
   2   4   2      442.23      432.88      4.79 o 
   3   4   2       22.83       22.89      1.10 o 
   4   4   2      148.76      149.90      2.39 o 
   5   4   2      132.85      128.14      2.45 o 
  -8   5   2       11.88       10.55      0.88 o 
  -7   5   2       91.29       86.80      2.06 o 
  -6   5   2       13.43       15.14      1.06 o 
  -5   5   2       75.18       75.92      1.64 o 
  -4   5   2       45.15       48.02      1.35 o 
  -3   5   2        0.63        1.32      0.48 o 
  -2   5   2      110.19      103.15      1.69 o 
  -1   5   2        9.98       10.38      0.77 o 
   0   5   2        4.42        3.73      0.33 o 
   1   5   2       12.28       11.38      0.92 o 
   2   5   2      259.26      256.39      2.90 o 
   3   5   2       26.28       24.56      1.18 o 
   4   5   2       90.53       85.76      2.07 o 
   5   5   2       59.08       63.74      1.92 o 
  -7   6   2       17.85       15.53      1.27 o 
  -6   6   2       20.23       18.65      1.17 o 
  -5   6   2       49.38       52.37      1.53 o 
  -4   6   2        0.06       -0.28      0.69 o 
  -3   6   2       59.53       64.78      1.59 o 
  -2   6   2       19.55       17.45      1.04 o 
  -1   6   2      192.42      187.91      2.45 o 
   0   6   2        0.28        0.51      0.51 o 
   1   6   2      776.87      769.10     10.33 o 
   2   6   2      112.02      112.37      2.19 o 
   3   6   2        3.92        3.91      0.66 o 
   4   6   2        0.43       -0.99      0.99 o 
  -6   7   2        2.82        2.88      0.75 o 
  -5   7   2        6.13        7.74      0.73 o 
  -4   7   2        6.21        7.34      0.66 o 
  -3   7   2       73.34       75.30      1.86 o 
  -2   7   2        9.32        8.39      0.65 o 
  -1   7   2       31.34       32.65      1.35 o 
   0   7   2        3.11        4.09      0.43 o 
   1   7   2      106.35      110.49      2.31 o 
   2   7   2        4.60        4.33      0.68 o 
  -5   8   2      267.33      265.53      3.72 o 
  -4   8   2      161.83      171.08      2.93 o 
  -3   8   2       10.07       10.40      1.03 o 
  -2   8   2       10.09       13.88      1.09 o 
  -1   8   2        0.22        1.44      0.58 o 
   0   8   2       13.84       13.83      0.87 o 
   0  -9   3       23.98       19.89      9.42 o 
   1  -9   3        8.98        7.13      0.71 o 
   2  -9   3        0.86        1.44      0.63 o 
   3  -9   3       16.32       15.77      1.24 o 
  -3  -8   3      160.30      160.20      2.93 o 
  -2  -8   3        7.41        6.65      0.69 o 
  -1  -8   3       21.67       24.79      1.31 o 
   0  -8   3       33.28       28.73      4.29 o 
   1  -8   3        5.05        5.54      0.65 o 
   2  -8   3       44.01       40.70      1.48 o 
   3  -8   3        0.45        1.01      0.80 o 
   4  -8   3        1.55        1.11      0.85 o 
   5  -8   3        5.84        5.66      0.74 o 
  -4  -7   3       71.41       67.87      2.00 o 
  -3  -7   3       27.47       28.43      1.36 o 
  -2  -7   3        0.06       -0.18      0.82 o 
  -1  -7   3      112.14      117.58      2.13 o 
   0  -7   3        1.97        1.26      0.43 o 
   1  -7   3        3.74        3.03      0.53 o 
   2  -7   3       29.21       27.77      1.16 o 
   3  -7   3        6.39        7.72      0.61 o 
   4  -7   3       10.65       13.19      1.05 o 
   5  -7   3       12.55       11.58      1.08 o 
   6  -7   3       25.41       27.55      1.46 o 
  -5  -6   3       25.19       22.13      1.42 o 
  -4  -6   3       40.55       39.90      1.51 o 
  -3  -6   3        0.64        0.40      0.75 o 
  -2  -6   3        2.57        2.49      0.58 o 
  -1  -6   3      170.57      178.96      2.34 o 
   0  -6   3       33.59       33.56      2.02 o 
   1  -6   3       34.65       35.51      1.13 o 
   2  -6   3      100.76      100.04      1.81 o 
   3  -6   3        2.63        2.57      0.58 o 
   4  -6   3       67.65       67.24      1.61 o 
   5  -6   3       65.71       66.69      1.75 o 
   6  -6   3        0.62        0.03      0.96 o 
   7  -6   3      103.41      100.36      2.43 o 
  -6  -5   3        2.90        4.40      0.74 o 
  -5  -5   3      115.30      110.21      2.21 o 
  -4  -5   3       19.97       19.65      1.05 o 
  -3  -5   3        6.66        7.35      0.64 o 
  -2  -5   3      173.78      170.48      2.16 o 
  -1  -5   3        2.17        2.54      0.46 o 
   0  -5   3       76.78       75.92      1.77 o 
   1  -5   3      168.85      158.04      6.61 o 
   2  -5   3       82.49       80.51      1.48 o 
   3  -5   3       25.81       24.11      1.00 o 
   4  -5   3       67.04       62.57      1.54 o 
   5  -5   3       29.81       28.52      1.20 o 
   6  -5   3        5.24        6.18      0.64 o 
   7  -5   3       68.89       70.58      2.02 o 
  -7  -4   3        4.16        6.74      0.78 o 
  -6  -4   3        1.45       -0.12      0.93 o 
  -5  -4   3       40.10       41.04      1.36 o 
  -4  -4   3       59.94       63.33      1.45 o 
  -3  -4   3      203.90      217.88      2.37 o 
  -2  -4   3       59.30       58.99      2.97 o 
  -1  -4   3      426.46      381.99     51.93 o 
   0  -4   3        0.38        0.37      0.35 o 
   1  -4   3     4343.15     4263.85     35.10 o 
   2  -4   3      390.52      404.81      3.26 o 
   3  -4   3        9.73       11.23      0.54 o 
   4  -4   3        2.56        2.21      0.53 o 
   5  -4   3       26.49       27.91      1.07 o 
   6  -4   3        1.70        1.70      0.56 o 
   7  -4   3       55.23       54.67      1.83 o 
  -7  -3   3        9.79       11.72      0.80 o 
  -6  -3   3      166.70      164.74      2.51 o 
  -5  -3   3       13.43       13.08      0.89 o 
  -4  -3   3       13.48       14.57      0.91 o 
  -3  -3   3      353.04      346.51      4.03 o 
  -2  -3   3       54.46       51.91      1.20 o 
  -1  -3   3       95.05       86.94      3.40 o 
   0  -3   3      103.22      108.65      0.91 o 
   1  -3   3       98.28       84.90      0.84 o 
   2  -3   3      125.48      118.88      1.05 o 
   3  -3   3       96.45       93.57      1.19 o 
   4  -3   3       44.96       47.55      1.24 o 
   5  -3   3        2.96        2.71      0.51 o 
   6  -3   3      110.94      116.20      2.10 o 
   7  -3   3        1.84        3.13      0.64 o 
  -8  -2   3      180.31      195.93      3.10 o 
  -7  -2   3       19.69       19.11      1.20 o 
  -6  -2   3       13.14       13.41      0.91 o 
  -5  -2   3      794.32      780.55      9.01 o 
  -4  -2   3      789.94      768.01      8.52 o 
  -3  -2   3      188.51      187.29      3.30 o 
  -2  -2   3       11.79       11.31      0.51 o 
  -1  -2   3       47.41       51.53      0.61 o 
   0  -2   3      401.72      410.09      7.70 o 
   1  -2   3      445.57      447.82      3.32 o 
   2  -2   3        9.31        9.64      1.47 o 
   3  -2   3     1418.51     1465.18     11.01 o 
   4  -2   3      200.59      215.05      2.28 o 
   5  -2   3       56.12       56.10      1.41 o 
   6  -2   3      170.42      165.95      2.46 o 
   7  -2   3       19.89       17.75      1.20 o 
  -8  -1   3       24.81       28.65      1.38 o 
  -7  -1   3      301.71      293.47      3.30 o 
  -6  -1   3      188.20      190.18      2.41 o 
  -5  -1   3      466.96      460.37      6.59 o 
  -4  -1   3      182.98      188.98      3.24 o 
  -3  -1   3       91.09      105.91      0.94 o 
  -2  -1   3      122.85      114.07      1.21 o 
  -1  -1   3      247.19      254.60      2.26 o 
   0  -1   3       94.64       90.37      0.80 o 
   1  -1   3      416.88      386.89      2.96 o 
   2  -1   3      219.25      205.97      1.75 o 
   3  -1   3       33.45       35.54      1.53 o 
   4  -1   3       25.85       23.86      0.96 o 
   5  -1   3      209.01      209.44      2.49 o 
   6  -1   3      106.90       99.38      1.99 o 
   7  -1   3       74.08       76.68      1.99 o 
  -8   0   3        0.99        0.47      0.98 o 
  -7   0   3      104.05      101.20      2.00 o 
  -6   0   3      314.90      320.92      4.29 o 
  -5   0   3      105.95      107.39      1.62 o 
  -4   0   3        2.48        4.97      0.36 o 
  -3   0   3     1301.49     1419.35     15.02 o 
  -2   0   3     1578.30     1675.62      6.06 o 
  -1   0   3     1856.11     1855.31      8.18 o 
   0   0   3      240.66      233.24      4.63 o 
   1   0   3       11.13        6.39      0.41 o 
   2   0   3      853.77      803.17      4.92 o 
   3   0   3        7.32        6.40      0.55 o 
   4   0   3       52.46       51.91      1.29 o 
   5   0   3       18.05       13.04      0.85 o 
   6   0   3      102.73       91.18      1.95 o 
   7   0   3       21.00       21.38      1.34 o 
  -8   1   3      131.94      133.29      2.44 o 
  -7   1   3        0.01        0.63      0.50 o 
  -6   1   3      239.32      241.88      2.65 o 
  -5   1   3      340.69      336.67      3.91 o 
  -4   1   3      356.61      376.02      3.73 o 
  -3   1   3      860.35      946.12      5.24 o 
  -2   1   3        1.04        0.27      0.30 o 
  -1   1   3      104.60       99.99      1.10 o 
   0   1   3      351.54      355.97      7.15 o 
   1   1   3      278.18      295.60      2.90 o 
   2   1   3        6.70        8.85      0.42 o 
   3   1   3       62.96       59.02      1.84 o 
   4   1   3      208.18      202.48      2.40 o 
   5   1   3      124.30      119.59      2.05 o 
   6   1   3      101.56       99.03      2.10 o 
   7   1   3        0.38       -0.22      1.07 o 
  -9   2   3      130.76      131.57      2.71 o 
  -8   2   3       73.90       77.78      1.95 o 
  -7   2   3        2.50        2.36      0.55 o 
  -6   2   3       50.55       49.06      1.32 o 
  -5   2   3       70.21       63.41      1.32 o 
  -4   2   3        7.20        4.31      0.42 o 
  -3   2   3        8.72        5.33      0.28 o 
  -2   2   3      862.36      844.97      5.56 o 
  -1   2   3      491.65      557.24      5.69 o 
   0   2   3     1632.38     1731.47      7.09 o 
   1   2   3      196.64      177.76      2.39 o 
   2   2   3        0.31        0.33      0.37 o 
   3   2   3       42.75       41.64      1.21 o 
   4   2   3        0.12        0.00      0.80 o 
   5   2   3        7.12        7.18      0.62 o 
   6   2   3      114.46      111.42      2.34 o 
  -8   3   3        8.04        7.59      0.79 o 
  -7   3   3      132.21      129.93      2.27 o 
  -6   3   3       23.55       23.72      1.06 o 
  -5   3   3      103.80      107.09      1.73 o 
  -4   3   3      125.16      121.87      1.33 o 
  -3   3   3       22.54       22.23      0.58 o 
  -2   3   3       16.32       16.97      0.72 o 
  -1   3   3       58.05       50.53      1.36 o 
   0   3   3       79.87       71.05      0.86 o 
   1   3   3       10.75        8.68      0.48 o 
   2   3   3        4.64        4.77      0.52 o 
   3   3   3      229.95      226.16      2.62 o 
   4   3   3       51.98       54.40      1.48 o 
   5   3   3      147.30      141.82      2.51 o 
   6   3   3        0.34       -1.01      1.01 o 
  -8   4   3        3.35        2.54      0.73 o 
  -7   4   3        0.02       -0.37      0.90 o 
  -6   4   3      116.52      115.83      2.03 o 
  -5   4   3       10.69       10.32      0.80 o 
  -4   4   3        0.04       -0.31      0.72 o 
  -3   4   3      165.00      174.32      2.09 o 
  -2   4   3      110.76      110.86      1.15 o 
  -1   4   3       95.73       86.14      1.05 o 
   0   4   3      395.04      399.32      3.75 o 
   1   4   3      565.22      544.34      7.50 o 
   2   4   3     1903.82     1855.64     14.58 o 
   3   4   3        0.00       -0.68      0.70 o 
   4   4   3       50.86       53.66      1.66 o 
   5   4   3       19.08       24.92      1.38 o 
  -8   5   3       32.11       29.68      1.61 o 
  -7   5   3       18.47       18.69      1.21 o 
  -6   5   3       84.38       86.09      1.91 o 
  -5   5   3        7.88        7.34      0.60 o 
  -4   5   3       23.89       25.86      1.16 o 
  -3   5   3        6.03        5.11      0.57 o 
  -2   5   3       29.63       31.51      1.12 o 
  -1   5   3      143.93      143.40      2.03 o 
   0   5   3        1.19        1.61      0.61 o 
   1   5   3       44.48       43.99      1.38 o 
   2   5   3       32.16       32.16      1.26 o 
   3   5   3      109.03      111.82      2.22 o 
   4   5   3       43.73       46.76      1.68 o 
  -7   6   3        1.03        1.37      0.94 o 
  -6   6   3       10.72       10.95      1.07 o 
  -5   6   3       87.00       92.99      2.04 o 
  -4   6   3      727.63      732.77     10.17 o 
  -3   6   3       30.20       32.23      1.25 o 
  -2   6   3      166.73      172.17      2.46 o 
  -1   6   3        3.32        2.83      0.52 o 
   0   6   3       17.02       16.55      0.73 o 
   1   6   3       32.30       32.28      1.33 o 
   2   6   3        0.78        1.02      0.58 o 
   3   6   3       16.76       19.96      1.21 o 
  -6   7   3       16.84       17.06      1.37 o 
  -5   7   3      192.01      195.77      3.07 o 
  -4   7   3       20.14       22.14      1.23 o 
  -3   7   3       32.84       34.78      1.39 o 
  -2   7   3       21.14       21.07      1.18 o 
  -1   7   3       10.19       11.71      1.04 o 
   0   7   3        1.82        0.83      0.57 o 
   1   7   3        3.32        3.10      0.66 o 
   2   7   3       17.49       17.27      1.30 o 
  -4   8   3        0.04        0.00      0.93 o 
  -3   8   3       37.98       37.54      1.62 o 
  -2   8   3       95.62       93.56      2.25 o 
  -1   8   3        0.32        0.45      0.88 o 
   0  -9   4        7.81        7.05      1.86 o 
   1  -9   4        8.87       11.15      1.09 o 
   2  -9   4        0.60        1.50      0.62 o 
   3  -9   4        0.63        0.05      0.91 o 
  -3  -8   4        1.08        1.03      0.65 o 
  -2  -8   4        6.06        6.75      0.72 o 
  -1  -8   4       22.74       21.24      1.33 o 
   0  -8   4      105.57       96.69      6.23 o 
   1  -8   4        2.19        1.06      0.85 o 
   2  -8   4        0.39        1.01      0.82 o 
   3  -8   4        1.58        1.62      0.60 o 
   4  -8   4        0.09        0.72      0.89 o 
   5  -8   4        0.02       -1.00      1.00 o 
  -4  -7   4       31.50       32.93      1.51 o 
  -3  -7   4       17.15       17.22      1.19 o 
  -2  -7   4        2.14        3.08      0.57 o 
  -1  -7   4        4.01        4.21      0.56 o 
   0  -7   4       43.38       47.09      2.23 o 
   1  -7   4       24.92       21.76      1.10 o 
   2  -7   4        0.54        0.44      0.72 o 
   3  -7   4       31.22       30.56      1.31 o 
   4  -7   4        1.49        1.53      0.61 o 
   5  -7   4       17.04       18.22      1.25 o 
   6  -7   4        0.20        1.16      1.00 o 
  -5  -6   4        0.66        1.50      0.66 o 
  -4  -6   4        6.96        6.45      0.70 o 
  -3  -6   4        4.55        5.12      0.59 o 
  -2  -6   4      163.38      175.21      2.43 o 
  -1  -6   4        1.82        0.99      0.74 o 
   0  -6   4      125.66      123.57      3.70 o 
   1  -6   4      334.52      350.46      3.20 o 
   2  -6   4     1489.98     1414.20     12.84 o 
   3  -6   4        0.10       -0.78      0.80 o 
   4  -6   4       47.72       49.59      1.49 o 
   5  -6   4        4.88        4.22      0.63 o 
   6  -6   4       21.22       22.01      1.31 o 
  -6  -5   4       61.35       63.92      1.93 o 
  -5  -5   4       48.04       47.63      1.60 o 
  -4  -5   4       98.41      100.37      1.96 o 
  -3  -5   4       60.11       56.34      1.49 o 
  -2  -5   4        0.98        1.19      0.49 o 
  -1  -5   4      195.73      190.98      2.22 o 
   0  -5   4        0.00        0.00      0.32 o 
   1  -5   4        6.12        6.15      0.50 o 
   2  -5   4       45.53       43.68      1.21 o 
   3  -5   4        3.66        3.42      0.54 o 
   4  -5   4       28.97       28.41      1.24 o 
   5  -5   4        0.00       -0.24      0.75 o 
   6  -5   4       11.34       12.53      1.06 o 
   7  -5   4        2.18        3.41      0.72 o 
  -7  -4   4       11.74       16.67      1.27 o 
  -6  -4   4       74.08       71.35      1.88 o 
  -5  -4   4       51.08       51.89      1.48 o 
  -4  -4   4      693.99      693.38      8.95 o 
  -3  -4   4       60.48       62.74      1.41 o 
  -2  -4   4      198.88      190.88      6.85 o 
  -1  -4   4       21.52       21.54      1.14 o 
   0  -4   4       26.83       35.35      0.68 o 
   1  -4   4       51.51       46.29      0.75 o 
   2  -4   4        0.42        0.78      0.34 o 
   3  -4   4      173.76      174.33      2.13 o 
   4  -4   4      457.86      459.33      5.15 o 
   5  -4   4        3.30        3.98      0.53 o 
   6  -4   4       31.93       32.85      1.35 o 
   7  -4   4        5.66        5.43      0.80 o 
  -7  -3   4      123.54      124.64      2.45 o 
  -6  -3   4       40.14       41.15      1.39 o 
  -5  -3   4      794.40      789.56      9.67 o 
  -4  -3   4      264.14      269.63      3.77 o 
  -3  -3   4       14.70       15.06      0.67 o 
  -2  -3   4      340.13      340.73      2.90 o 
  -1  -3   4        2.16        0.12      0.34 o 
   0  -3   4       13.49       12.18      0.43 o 
   1  -3   4       39.46       33.00      0.82 o 
   2  -3   4        8.36        8.51      0.44 o 
   3  -3   4       56.71       50.22      1.20 o 
   4  -3   4       15.55       16.31      0.99 o 
   5  -3   4       28.58       28.50      1.11 o 
   6  -3   4        2.27        0.35      0.96 o 
   7  -3   4      137.52      142.65      2.67 o 
  -8  -2   4       51.01       51.25      1.75 o 
  -7  -2   4        2.76        2.49      0.66 o 
  -6  -2   4      151.21      147.61      2.27 o 
  -5  -2   4      282.05      281.08      3.96 o 
  -4  -2   4       29.72       30.37      0.99 o 
  -3  -2   4      154.41      166.66      1.79 o 
  -2  -2   4      645.14      705.30     21.57 o 
  -1  -2   4       45.40       55.87      1.53 o 
   0  -2   4      777.95      743.04      4.51 o 
   1  -2   4      293.27      284.88      2.42 o 
   2  -2   4      255.58      229.38      2.04 o 
   3  -2   4       33.03       31.17      0.72 o 
   4  -2   4      154.99      153.12      2.09 o 
   5  -2   4        1.33        1.48      0.48 o 
   6  -2   4      194.00      177.95      2.69 o 
   7  -2   4       62.83       61.13      1.89 o 
  -8  -1   4       31.72       33.42      1.42 o 
  -7  -1   4       45.89       46.50      1.50 o 
  -6  -1   4      115.83      111.32      1.92 o 
  -5  -1   4      182.26      191.46      2.24 o 
  -4  -1   4        3.35        2.89      0.30 o 
  -3  -1   4     1214.20     1283.38      6.50 o 
  -2  -1   4       69.70       88.81      0.84 o 
  -1  -1   4      366.69      364.69      7.12 o 
   0  -1   4       21.04       18.33      0.44 o 
   1  -1   4        1.47        2.35      0.23 o 
   2  -1   4       79.00       75.66      0.86 o 
   3  -1   4      145.27      150.60      1.31 o 
   4  -1   4       22.96       21.77      1.01 o 
   5  -1   4        2.15        1.92      0.50 o 
   6  -1   4      138.38      143.62      2.47 o 
   7  -1   4        7.73        7.17      0.77 o 
  -8   0   4      209.53      217.93      3.11 o 
  -7   0   4       12.08       11.17      0.96 o 
  -6   0   4       43.31       43.23      1.27 o 
  -5   0   4       10.97       11.52      0.76 o 
  -4   0   4      166.92      148.39      1.24 o 
  -3   0   4      360.89      422.59      3.71 o 
  -2   0   4      173.10      201.69      2.16 o 
  -1   0   4      312.04      300.64      7.81 o 
   0   0   4     2845.00     2923.90     14.56 o 
   1   0   4     1164.39     1190.08      6.02 o 
   2   0   4       28.82       30.27      0.62 o 
   3   0   4      187.65      179.85      2.08 o 
   4   0   4        4.22        4.54      0.57 o 
   5   0   4        8.89        9.55      0.88 o 
   6   0   4        3.30        3.04      0.67 o 
   7   0   4        1.38        0.67      1.00 o 
  -8   1   4       26.11       28.84      1.43 o 
  -7   1   4      199.24      195.72      2.66 o 
  -6   1   4       31.22       35.96      1.17 o 
  -5   1   4      164.95      164.23      2.04 o 
  -4   1   4      263.66      273.10      4.99 o 
  -3   1   4       22.54       26.21      1.07 o 
  -2   1   4      363.54      365.08      3.31 o 
  -1   1   4       22.45       23.01      0.94 o 
   0   1   4        1.50        0.09      0.29 o 
   1   1   4       40.27       37.97      1.28 o 
   2   1   4       92.75       79.50      0.96 o 
   3   1   4        0.24        0.19      0.69 o 
   4   1   4       17.54       19.94      1.09 o 
   5   1   4      121.92      124.78      2.21 o 
   6   1   4        7.19       11.34      1.10 o 
  -8   2   4       80.84       83.59      2.07 o 
  -7   2   4       12.21       12.05      0.99 o 
  -6   2   4       32.78       24.22      1.08 o 
  -5   2   4      198.78      185.91      2.20 o 
  -4   2   4      112.62      112.85      3.19 o 
  -3   2   4       76.16       83.01      2.02 o 
  -2   2   4      232.01      243.56      2.08 o 
  -1   2   4        3.16        6.56      0.40 o 
   0   2   4      303.29      289.35      2.66 o 
   1   2   4        3.81        6.27      0.36 o 
   2   2   4     2303.83     2255.61     14.47 o 
   3   2   4     1179.99     1157.64     11.34 o 
   4   2   4      261.23      255.97      2.97 o 
   5   2   4       11.79       11.79      1.04 o 
   6   2   4       93.22       97.17      2.30 o 
  -8   3   4      101.35       97.03      2.22 o 
  -7   3   4        0.12        0.64      0.69 o 
  -6   3   4      259.38      247.41      2.84 o 
  -5   3   4      136.45      143.39      2.02 o 
  -4   3   4       52.01       53.18      1.31 o 
  -3   3   4      257.96      256.14      2.39 o 
  -2   3   4        3.94        2.55      0.29 o 
  -1   3   4       16.58       15.58      0.54 o 
   0   3   4      134.45      132.39      1.24 o 
   1   3   4      155.70      160.18      2.04 o 
   2   3   4        1.28        0.03      0.77 o 
   3   3   4       28.63       25.76      1.10 o 
   4   3   4      100.72      101.76      2.09 o 
   5   3   4        6.67        5.55      0.76 o 
  -8   4   4       47.70       43.38      1.70 o 
  -7   4   4       51.21       43.39      1.52 o 
  -6   4   4       12.16       13.29      0.98 o 
  -5   4   4       16.81       19.01      0.99 o 
  -4   4   4      409.88      419.42      4.86 o 
  -3   4   4      526.47      532.48      7.39 o 
  -2   4   4      199.45      198.84      2.27 o 
  -1   4   4      138.71      127.10      1.86 o 
   0   4   4       95.04      101.13      1.22 o 
   1   4   4        6.58        6.73      0.58 o 
   2   4   4        4.69        4.37      0.56 o 
   3   4   4       46.24       49.91      1.52 o 
   4   4   4       49.52       52.60      1.70 o 
  -8   5   4       10.21        8.48      0.86 o 
  -7   5   4       45.27       46.32      1.67 o 
  -6   5   4      126.71      123.25      2.29 o 
  -5   5   4       43.73       46.66      1.41 o 
  -4   5   4      546.23      557.06      5.98 o 
  -3   5   4       34.32       34.62      1.27 o 
  -2   5   4      106.06      102.26      1.86 o 
  -1   5   4        0.06        0.35      0.61 o 
   0   5   4       73.00       69.17      1.14 o 
   1   5   4       37.68       38.66      1.31 o 
   2   5   4       10.21       10.96      0.98 o 
   3   5   4       20.07       19.79      1.21 o 
  -7   6   4       21.65       24.55      1.47 o 
  -6   6   4       13.24       12.63      1.19 o 
  -5   6   4       60.17       59.20      1.71 o 
  -4   6   4      129.48      135.10      2.39 o 
  -3   6   4       32.01       30.82      1.32 o 
  -2   6   4       66.34       64.83      1.67 o 
  -1   6   4       14.15       11.09      0.99 o 
   0   6   4       27.67       31.11      0.94 o 
   1   6   4        3.86        5.11      0.66 o 
   2   6   4      144.36      151.41      2.71 o 
  -6   7   4        1.84        1.10      0.99 o 
  -5   7   4        6.34        7.05      0.79 o 
  -4   7   4        0.45        1.07      0.86 o 
  -3   7   4       10.25       10.31      1.03 o 
  -2   7   4       18.95       18.62      1.24 o 
  -1   7   4       47.30       50.25      1.62 o 
   0   7   4        0.06        0.04      0.59 o 
   1   7   4       21.13       21.82      1.38 o 
   1  -9   5       15.41       14.77      1.20 o 
   2  -9   5        0.02       -0.14      0.94 o 
  -2  -8   5       17.40       18.07      1.24 o 
  -1  -8   5       59.78       56.91      1.77 o 
   0  -8   5        3.94        4.56      0.47 o 
   1  -8   5        1.91       -0.28      0.89 o 
   2  -8   5      290.88      274.77      3.50 o 
   3  -8   5      257.90      222.59      3.28 o 
   4  -8   5       27.07       29.01      1.52 o 
  -4  -7   5        2.84        2.87      0.69 o 
  -3  -7   5      106.95      112.86      2.32 o 
  -2  -7   5        0.00        0.37      0.77 o 
  -1  -7   5       38.36       41.32      1.43 o 
   0  -7   5       23.16       24.17      1.12 o 
   1  -7   5       45.62       47.52      1.53 o 
   2  -7   5        6.43        8.19      0.66 o 
   3  -7   5        1.53        0.81      0.88 o 
   4  -7   5        0.01        0.47      0.81 o 
   5  -7   5        0.38       -0.05      0.96 o 
  -5  -6   5       11.64       12.36      0.84 o 
  -4  -6   5      151.98      152.55      2.59 o 
  -3  -6   5      159.01      159.62      2.48 o 
  -2  -6   5       21.03       21.01      1.09 o 
  -1  -6   5       14.22       12.79      0.98 o 
   0  -6   5       26.37       26.64      1.05 o 
   1  -6   5      120.02      128.18      2.04 o 
   2  -6   5       16.19       25.43      1.15 o 
   3  -6   5       22.58       24.69      1.13 o 
   4  -6   5       87.35       84.61      1.93 o 
   5  -6   5       50.86       46.92      1.57 o 
   6  -6   5       11.97       12.00      0.86 o 
  -6  -5   5       26.81       26.67      1.44 o 
  -5  -5   5       40.95       37.87      1.49 o 
  -4  -5   5      503.10      519.17      6.02 o 
  -3  -5   5        0.00       -0.25      0.83 o 
  -2  -5   5      107.71      110.45      1.88 o 
  -1  -5   5       56.99       54.61      1.32 o 
   0  -5   5       88.13       94.62      1.16 o 
   1  -5   5       19.51       17.92      0.95 o 
   2  -5   5       12.04       11.39      0.85 o 
   3  -5   5        4.62        5.73      0.59 o 
   4  -5   5        0.90        0.90      0.52 o 
   5  -5   5       21.28       23.86      1.19 o 
   6  -5   5        0.01       -0.91      0.91 o 
  -7  -4   5       76.74       74.16      2.07 o 
  -6  -4   5        1.25        0.87      0.62 o 
  -5  -4   5      164.81      164.53      2.50 o 
  -4  -4   5      260.45      281.94      4.20 o 
  -3  -4   5        0.07        0.71      0.69 o 
  -2  -4   5       99.17      105.22      1.67 o 
  -1  -4   5       40.49       48.99      0.83 o 
   0  -4   5        6.48        4.27      0.30 o 
   1  -4   5        2.03        1.49      0.41 o 
   2  -4   5      382.13      378.71      4.31 o 
   3  -4   5        0.29        0.27      0.73 o 
   4  -4   5       90.47       87.74      1.84 o 
   5  -4   5       65.37       71.14      1.76 o 
   6  -4   5       58.32       60.94      1.81 o 
   7  -4   5      154.82      155.42      2.94 o 
  -7  -3   5        1.46        1.34      0.95 o 
  -6  -3   5        0.05       -0.14      0.74 o 
  -5  -3   5       53.70       58.18      1.48 o 
  -4  -3   5       10.57       10.05      0.85 o 
  -3  -3   5      196.74      206.81      2.24 o 
  -2  -3   5      311.99      324.76      3.55 o 
  -1  -3   5      198.15      208.14      1.77 o 
   0  -3   5      156.84      153.69      1.23 o 
   1  -3   5       64.23       66.53      0.88 o 
   2  -3   5       19.90       20.39      0.60 o 
   3  -3   5        3.90        3.68      0.53 o 
   4  -3   5       90.66       92.31      1.81 o 
   5  -3   5        6.86        7.73      0.62 o 
   6  -3   5        6.97        6.16      0.76 o 
   7  -3   5       17.25       19.18      1.38 o 
  -8  -2   5      193.87      192.14      3.12 o 
  -7  -2   5       22.73       27.13      1.35 o 
  -6  -2   5      270.77      275.33      3.10 o 
  -5  -2   5        1.52        1.85      0.45 o 
  -4  -2   5      143.75      149.41      1.98 o 
  -3  -2   5        1.27        8.45      0.47 o 
  -2  -2   5     1078.96     1167.46      6.44 o 
  -1  -2   5       29.26       26.50      0.57 o 
   0  -2   5       69.69       78.95      0.87 o 
   1  -2   5     1680.02     1639.63     23.38 o 
   2  -2   5       17.97       21.58      0.61 o 
   3  -2   5      276.36      273.37      3.73 o 
   4  -2   5       94.31       91.87      1.82 o 
   5  -2   5       24.56       23.79      1.13 o 
   6  -2   5        4.42        6.05      0.68 o 
   7  -2   5        1.29        1.95      0.72 o 
  -8  -1   5        4.57        4.83      0.71 o 
  -7  -1   5       29.45       28.17      1.27 o 
  -6  -1   5      116.70      118.70      2.01 o 
  -5  -1   5      193.18      179.53      2.24 o 
  -4  -1   5      337.75      350.90      4.01 o 
  -3  -1   5        1.09        1.63      0.27 o 
  -2  -1   5      503.69      502.01      4.11 o 
  -1  -1   5      143.74      146.36      2.25 o 
   0  -1   5      336.80      339.03      4.43 o 
   1  -1   5        9.28        8.13      0.43 o 
   2  -1   5        2.92        2.81      0.29 o 
   3  -1   5       51.14       54.32      1.33 o 
   4  -1   5       47.86       44.60      1.39 o 
   5  -1   5        1.30        1.54      0.55 o 
   6  -1   5       10.23       11.37      0.80 o 
  -8   0   5       70.44       78.48      1.98 o 
  -7   0   5      211.42      216.58      2.87 o 
  -6   0   5        5.16        4.05      0.49 o 
  -5   0   5       89.04       82.76      1.54 o 
  -4   0   5       43.42       43.99      1.00 o 
  -3   0   5      528.44      535.06      4.47 o 
  -2   0   5        0.14        0.35      0.35 o 
  -1   0   5       56.69       63.58      1.35 o 
   0   0   5        2.64        9.18      0.41 o 
   1   0   5        7.26        7.23      0.44 o 
   2   0   5      303.08      289.22      3.62 o 
   3   0   5     1687.61     1626.02     13.03 o 
   4   0   5       83.22       86.39      1.82 o 
   5   0   5      323.35      324.82      3.51 o 
   6   0   5       40.26       38.60      1.55 o 
  -8   1   5      103.11      105.80      2.30 o 
  -7   1   5       28.30       27.70      1.25 o 
  -6   1   5      227.16      213.63      2.60 o 
  -5   1   5      329.64      302.84      3.99 o 
  -4   1   5        2.48        3.44      0.47 o 
  -3   1   5      412.53      418.90      4.06 o 
  -2   1   5      197.16      192.48      3.05 o 
  -1   1   5      253.30      238.26      2.08 o 
   0   1   5       46.59       44.38      0.91 o 
   1   1   5        0.24        0.29      0.26 o 
   2   1   5      197.07      192.86      2.22 o 
   3   1   5      117.65      115.92      1.95 o 
   4   1   5       58.92       60.16      1.57 o 
   5   1   5        0.40       -0.12      0.85 o 
   6   1   5       68.77       71.19      2.02 o 
  -8   2   5      108.01      107.82      2.32 o 
  -7   2   5       19.37       16.05      1.03 o 
  -6   2   5       14.38        8.23      0.61 o 
  -5   2   5        3.46        5.24      0.54 o 
  -4   2   5      221.03      221.10      3.52 o 
  -3   2   5      255.75      254.73      2.38 o 
  -2   2   5        1.22        1.15      0.76 o 
  -1   2   5      486.16      471.13      7.66 o 
   0   2   5       98.55      107.54      1.14 o 
   1   2   5      165.35      171.42      2.10 o 
   2   2   5      241.82      232.16      2.61 o 
   3   2   5      161.10      161.26      2.35 o 
   4   2   5       51.33       52.29      1.59 o 
   5   2   5       12.53       16.69      1.28 o 
  -8   3   5        9.53       10.96      0.83 o 
  -7   3   5       16.03       18.25      1.17 o 
  -6   3   5       83.22       85.68      1.83 o 
  -5   3   5        0.55        0.91      0.45 o 
  -4   3   5      388.65      388.93      4.60 o 
  -3   3   5      325.71      321.65      4.06 o 
  -2   3   5      487.48      502.22      6.94 o 
  -1   3   5       21.13       15.05      0.85 o 
   0   3   5       64.22       62.08      0.96 o 
   1   3   5       50.83       48.45      1.32 o 
   2   3   5      206.00      206.38      2.62 o 
   3   3   5        9.74       10.09      0.93 o 
   4   3   5        7.34        6.63      0.72 o 
   5   3   5       62.03       61.28      1.98 o 
  -8   4   5       15.75       13.00      1.24 o 
  -7   4   5      136.13      129.29      2.45 o 
  -6   4   5        0.13       -0.24      0.82 o 
  -5   4   5       48.86       43.47      1.38 o 
  -4   4   5      530.33      536.68      5.72 o 
  -3   4   5      493.25      517.39      5.46 o 
  -2   4   5       15.37       14.70      0.91 o 
  -1   4   5        0.68        1.61      0.47 o 
   0   4   5       14.41       19.84      0.69 o 
   1   4   5        1.54        0.38      0.73 o 
   2   4   5       89.55       93.40      1.99 o 
   3   4   5      157.78      157.69      2.65 o 
   4   4   5      129.40      134.07      2.62 o 
  -7   5   5       15.79       15.82      1.25 o 
  -6   5   5       71.11       71.75      1.90 o 
  -5   5   5        1.30        1.13      0.76 o 
  -4   5   5        5.14        5.95      0.60 o 
  -3   5   5       45.81       47.91      1.42 o 
  -2   5   5        5.88        6.18      0.58 o 
  -1   5   5        1.07        2.40      0.50 o 
   0   5   5      102.05       98.94      1.40 o 
   1   5   5       45.75       47.48      1.58 o 
   2   5   5       28.66       27.96      1.38 o 
   3   5   5       29.14       30.62      1.49 o 
  -6   6   5       35.69       37.09      1.63 o 
  -5   6   5       13.53       11.40      1.14 o 
  -4   6   5       78.38       79.28      1.96 o 
  -3   6   5       36.99       39.21      1.46 o 
  -2   6   5      145.81      142.59      2.50 o 
  -1   6   5      240.04      225.41      3.08 o 
   0   6   5        9.98       10.33      0.52 o 
   1   6   5      108.23      109.64      2.39 o 
  -5   7   5        0.01       -0.59      0.92 o 
  -4   7   5       91.76       96.99      2.31 o 
  -3   7   5        1.95        2.01      0.65 o 
  -2   7   5       50.41       48.31      1.74 o 
  -1   7   5       23.51       22.50      1.35 o 
  -2  -8   6        0.47        1.37      0.61 o 
  -1  -8   6       25.68       27.85      1.42 o 
   0  -8   6        8.66       10.45      0.60 o 
   1  -8   6        1.03       -0.05      0.88 o 
   2  -8   6      206.67      190.91      3.05 o 
   3  -8   6       26.75       29.00      1.46 o 
  -4  -7   6       46.00       47.24      1.80 o 
  -3  -7   6       67.14       67.16      1.96 o 
  -2  -7   6       30.82       30.67      1.37 o 
  -1  -7   6       17.09       17.97      1.14 o 
   0  -7   6        1.98        3.42      0.42 o 
   1  -7   6       56.09       43.18      1.53 o 
   2  -7   6        3.32        3.89      0.62 o 
   3  -7   6       32.88       35.27      1.43 o 
   4  -7   6        0.13       -0.45      0.83 o 
   5  -7   6       10.07        9.72      0.84 o 
  -5  -6   6        4.37        5.14      0.74 o 
  -4  -6   6      210.64      205.47      3.02 o 
  -3  -6   6      170.47      174.19      2.65 o 
  -2  -6   6        0.02        1.20      0.52 o 
  -1  -6   6       16.26       16.28      0.99 o 
   0  -6   6        1.87        2.55      1.09 o 
   1  -6   6        0.07        0.41      0.67 o 
   2  -6   6       44.43       44.20      1.43 o 
   3  -6   6       47.30       47.74      1.52 o 
   4  -6   6       84.33       92.51      2.08 o 
   5  -6   6       59.29       61.80      1.86 o 
  -6  -5   6       45.40       42.85      1.70 o 
  -5  -5   6       11.80       11.08      0.78 o 
  -4  -5   6       18.19       17.97      1.08 o 
  -3  -5   6       96.38       95.14      1.89 o 
  -2  -5   6       34.14       36.82      1.29 o 
  -1  -5   6        0.18        0.10      0.70 o 
   0  -5   6      128.69      130.76      1.62 o 
   1  -5   6        0.39        0.52      0.65 o 
   2  -5   6       81.19       83.10      1.72 o 
   3  -5   6        0.13       -0.50      0.71 o 
   4  -5   6       22.30       23.52      1.17 o 
   5  -5   6        7.33        7.06      0.74 o 
   6  -5   6       19.03       18.99      1.32 o 
  -7  -4   6       87.94       86.92      2.23 o 
  -6  -4   6       67.09       65.04      1.87 o 
  -5  -4   6      315.77      327.77      3.48 o 
  -4  -4   6       48.92       49.88      1.43 o 
  -3  -4   6       66.87       65.76      1.53 o 
  -2  -4   6      212.61      247.75      3.65 o 
  -1  -4   6      512.88      525.72      7.23 o 
   0  -4   6       46.82       52.61      0.88 o 
   1  -4   6      116.60      115.91      1.80 o 
   2  -4   6      186.37      189.10      2.37 o 
   3  -4   6       72.25       70.05      1.61 o 
   4  -4   6       98.17      100.97      1.99 o 
   5  -4   6        0.85        1.28      0.61 o 
   6  -4   6        4.92        4.95      0.76 o 
  -7  -3   6       42.24       41.48      1.66 o 
  -6  -3   6       22.24       21.06      1.21 o 
  -5  -3   6       14.27       14.00      0.98 o 
  -4  -3   6      380.77      366.60      4.67 o 
  -3  -3   6        1.28        1.08      0.74 o 
  -2  -3   6      239.95      242.02      3.39 o 
  -1  -3   6      227.34      228.04      3.42 o 
   0  -3   6       25.57       21.63      1.08 o 
   1  -3   6      259.99      260.97      3.53 o 
   2  -3   6        7.34        6.99      0.52 o 
   3  -3   6       18.34       19.44      1.01 o 
   4  -3   6        0.01       -0.10      0.70 o 
   5  -3   6       57.33       60.37      1.65 o 
   6  -3   6        2.67        0.72      0.99 o 
  -8  -2   6       17.19       20.82      1.31 o 
  -7  -2   6      207.92      218.25      3.09 o 
  -6  -2   6       81.31       86.38      1.88 o 
  -5  -2   6       62.88       58.88      1.46 o 
  -4  -2   6       23.51       25.24      1.07 o 
  -3  -2   6        1.74        0.24      0.65 o 
  -2  -2   6      244.24      233.81      2.25 o 
  -1  -2   6      132.32      125.99      1.24 o 
   0  -2   6       83.47       93.52      1.03 o 
   1  -2   6      131.89      153.68      1.39 o 
   2  -2   6       65.42       63.78      1.41 o 
   3  -2   6      174.43      170.93      2.29 o 
   4  -2   6      332.48      334.70      4.79 o 
   5  -2   6       13.50       16.55      1.09 o 
   6  -2   6       53.72       50.67      1.83 o 
  -8  -1   6      235.56      241.90      3.41 o 
  -7  -1   6       29.84       30.24      1.32 o 
  -6  -1   6       63.08       66.97      1.62 o 
  -5  -1   6      312.74      316.27      4.25 o 
  -4  -1   6        1.25        0.90      0.69 o 
  -3  -1   6      215.84      219.42      2.23 o 
  -2  -1   6      193.50      197.00      2.04 o 
  -1  -1   6        2.35        2.66      0.31 o 
   0  -1   6      319.20      298.11      2.47 o 
   1  -1   6        4.35        3.25      0.32 o 
   2  -1   6       43.84       44.12      1.22 o 
   3  -1   6       26.00       25.73      1.14 o 
   4  -1   6      198.71      202.11      2.68 o 
   5  -1   6        0.02        0.07      0.80 o 
   6  -1   6       51.83       51.27      1.77 o 
  -8   0   6       38.96       34.66      1.51 o 
  -7   0   6       52.08       50.93      1.65 o 
  -6   0   6        2.68        6.16      0.53 o 
  -5   0   6       24.96       15.34      0.86 o 
  -4   0   6        5.84        3.73      0.51 o 
  -3   0   6      182.81      185.22      3.55 o 
  -2   0   6        8.19        9.56      0.47 o 
  -1   0   6      172.20      171.93      1.55 o 
   0   0   6       20.26       19.95      0.59 o 
   1   0   6      545.67      562.09      7.19 o 
   2   0   6       59.27       57.98      1.39 o 
   3   0   6     1037.40     1030.17     11.18 o 
   4   0   6       86.91       91.26      1.93 o 
   5   0   6        0.01        0.93      0.58 o 
   6   0   6        2.29        4.34      0.77 o 
  -8   1   6        4.23        7.73      0.70 o 
  -7   1   6       27.59       30.15      1.30 o 
  -6   1   6       22.61       31.38      1.25 o 
  -5   1   6       11.01        8.98      0.79 o 
  -4   1   6      154.44      161.76      2.09 o 
  -3   1   6      222.73      218.23      3.29 o 
  -2   1   6        1.94        3.59      0.33 o 
  -1   1   6      563.90      567.79      7.35 o 
   0   1   6       91.56      103.90      3.17 o 
   1   1   6       81.88       76.46      1.49 o 
   2   1   6        0.93        0.57      0.52 o 
   3   1   6      217.90      225.74      2.78 o 
   4   1   6       12.54       13.21      1.05 o 
   5   1   6       54.48       52.72      1.78 o 
  -8   2   6       16.52       14.45      1.32 o 
  -7   2   6      257.33      237.32      3.12 o 
  -6   2   6       98.44       91.61      1.90 o 
  -5   2   6       51.17       50.93      1.37 o 
  -4   2   6        1.32        1.57      0.55 o 
  -3   2   6     1810.82     1793.15     13.29 o 
  -2   2   6      310.81      302.76      3.91 o 
  -1   2   6       97.47      101.82      1.66 o 
   0   2   6       60.14       59.87      0.96 o 
   1   2   6        0.05        0.32      0.47 o 
   2   2   6       65.89       68.01      1.57 o 
   3   2   6      134.39      139.25      2.33 o 
   4   2   6        1.02        1.29      0.90 o 
   5   2   6      275.37      279.98      3.79 o 
  -8   3   6       50.13       44.78      1.76 o 
  -7   3   6       76.21       72.56      1.92 o 
  -6   3   6       99.86       94.69      2.00 o 
  -5   3   6      207.15      203.82      2.64 o 
  -4   3   6      150.42      152.78      2.26 o 
  -3   3   6      103.47      105.98      1.85 o 
  -2   3   6       41.89       43.33      1.28 o 
  -1   3   6       22.84       23.96      1.01 o 
   0   3   6       12.66       15.78      0.66 o 
   1   3   6       40.69       37.07      1.23 o 
   2   3   6      111.38      117.26      2.15 o 
   3   3   6        1.23        1.59      0.59 o 
   4   3   6       87.46       90.73      2.23 o 
  -7   4   6        2.24       -0.26      1.01 o 
  -6   4   6        0.87        0.14      0.90 o 
  -5   4   6      116.03      115.96      2.16 o 
  -4   4   6        0.05        0.63      0.48 o 
  -3   4   6      110.88      110.01      1.98 o 
  -2   4   6       34.79       31.83      1.23 o 
  -1   4   6      524.95      480.09      5.61 o 
   0   4   6       65.64       51.89      1.75 o 
   1   4   6      198.26      188.78      2.76 o 
   2   4   6       46.42       48.12      1.63 o 
   3   4   6       11.01       10.30      0.78 o 
  -7   5   6       30.25       31.72      1.58 o 
  -6   5   6       55.52       53.95      1.78 o 
  -5   5   6        0.22       -0.53      0.88 o 
  -4   5   6       64.89       63.88      1.78 o 
  -3   5   6       90.83       91.42      1.96 o 
  -2   5   6      116.36      118.96      2.20 o 
  -1   5   6       52.22       49.63      1.58 o 
   0   5   6        0.21        0.65      0.48 o 
   1   5   6       66.90       65.83      1.91 o 
   2   5   6        0.55        0.22      0.94 o 
  -6   6   6       43.89       46.05      1.80 o 
  -5   6   6       21.55       23.97      1.34 o 
  -4   6   6       14.22       14.02      1.20 o 
  -3   6   6       26.18       28.57      1.43 o 
  -2   6   6       30.90       31.74      1.46 o 
  -1   6   6        0.08        0.82      0.59 o 
   0   6   6       33.61       32.17      1.77 o 
  -2  -8   7       42.64       44.89      1.71 o 
  -1  -8   7        1.10        1.19      0.94 o 
   0  -8   7        1.23        0.41      0.62 o 
   1  -8   7        8.65        6.73      0.79 o 
   2  -8   7        0.87        0.49      0.99 o 
  -4  -7   7       87.18       90.33      2.31 o 
  -3  -7   7       55.57       55.06      1.78 o 
  -2  -7   7       15.80       15.73      1.16 o 
  -1  -7   7        4.75        5.50      0.69 o 
   0  -7   7        3.82        4.36      0.46 o 
   1  -7   7        4.05        2.63      0.68 o 
   2  -7   7       10.88       13.35      1.11 o 
   3  -7   7       11.14       10.88      0.79 o 
   4  -7   7        2.13        2.10      0.68 o 
  -5  -6   7      161.90      157.55      2.93 o 
  -4  -6   7      126.67      126.75      2.52 o 
  -3  -6   7       63.38       65.45      1.78 o 
  -2  -6   7        0.33        0.50      0.81 o 
  -1  -6   7      228.31      239.40      2.99 o 
   0  -6   7       66.05       66.62      1.82 o 
   1  -6   7       53.86       58.90      1.61 o 
   2  -6   7        4.21        4.52      0.66 o 
   3  -6   7        0.73        0.90      0.57 o 
   4  -6   7       24.86       25.87      1.38 o 
   5  -6   7        1.66        1.62      0.68 o 
  -6  -5   7       48.41       47.81      1.81 o 
  -5  -5   7        6.94        7.85      0.77 o 
  -4  -5   7       73.41       77.22      1.90 o 
  -3  -5   7       47.85       47.84      1.50 o 
  -2  -5   7      121.55      122.90      2.10 o 
  -1  -5   7       93.05       88.38      1.80 o 
   0  -5   7        0.67        3.31      0.97 o 
   1  -5   7       65.60       64.59      1.58 o 
   2  -5   7       27.03       26.89      1.17 o 
   3  -5   7       24.59       27.06      1.24 o 
   4  -5   7        0.53        0.55      0.85 o 
   5  -5   7        8.95        8.18      0.80 o 
  -6  -4   7       64.05       67.53      1.94 o 
  -5  -4   7        0.10       -0.76      0.85 o 
  -4  -4   7       25.31       24.09      1.14 o 
  -3  -4   7        0.28       -0.23      0.80 o 
  -2  -4   7        0.06       -0.53      0.74 o 
  -1  -4   7        7.24        6.01      0.54 o 
   0  -4   7       76.40       73.04      1.09 o 
   1  -4   7      217.21      222.66      2.60 o 
   2  -4   7      174.52      182.32      2.48 o 
   3  -4   7        9.93       12.45      0.96 o 
   4  -4   7        4.58        3.38      0.66 o 
   5  -4   7       31.53       27.98      1.41 o 
  -7  -3   7      164.83      172.55      3.06 o 
  -6  -3   7       32.21       31.23      1.35 o 
  -5  -3   7      103.27      104.73      2.03 o 
  -4  -3   7       10.85       10.64      1.05 o 
  -3  -3   7      140.20      142.46      2.09 o 
  -2  -3   7       55.53       56.13      1.38 o 
  -1  -3   7        5.01        4.54      0.49 o 
   0  -3   7       33.16       31.72      1.57 o 
   1  -3   7       27.15       24.63      1.03 o 
   2  -3   7       54.17       51.05      1.42 o 
   3  -3   7       13.47       13.11      0.98 o 
   4  -3   7        2.35        3.14      0.60 o 
   5  -3   7       61.02       63.34      1.89 o 
  -7  -2   7        3.18        3.47      0.69 o 
  -6  -2   7        0.53        0.29      0.58 o 
  -5  -2   7        4.81        7.87      0.58 o 
  -4  -2   7       75.93       67.23      1.59 o 
  -3  -2   7        0.59        0.93      0.70 o 
  -2  -2   7        9.75        7.58      0.56 o 
  -1  -2   7      164.63      160.65      2.04 o 
   0  -2   7       61.75       61.51      0.94 o 
   1  -2   7       91.61       88.50      1.64 o 
   2  -2   7      123.36      126.14      2.02 o 
   3  -2   7      727.47      735.78      9.82 o 
   4  -2   7      729.76      749.66      7.54 o 
   5  -2   7        5.76        5.53      0.72 o 
  -8  -1   7       23.15       23.62      1.38 o 
  -7  -1   7       57.54       54.61      1.75 o 
  -6  -1   7       27.70       32.44      1.29 o 
  -5  -1   7       50.56       39.80      1.29 o 
  -4  -1   7      221.54      222.21      2.55 o 
  -3  -1   7       47.48       49.85      1.31 o 
  -2  -1   7       16.67       14.00      0.85 o 
  -1  -1   7       78.48       80.46      1.48 o 
   0  -1   7       46.89       46.67      0.85 o 
   1  -1   7      212.28      207.46      2.40 o 
   2  -1   7        0.69        1.55      0.49 o 
   3  -1   7       25.16       27.57      1.17 o 
   4  -1   7       45.68       49.16      1.57 o 
   5  -1   7       46.94       49.88      1.73 o 
  -8   0   7        4.36        2.99      0.70 o 
  -7   0   7       50.09       47.09      1.61 o 
  -6   0   7      376.21      344.89      4.98 o 
  -5   0   7        0.03        0.95      0.64 o 
  -4   0   7       38.63       36.19      1.27 o 
  -3   0   7      260.68      257.51      3.72 o 
  -2   0   7     1673.16     1638.81     12.50 o 
  -1   0   7       10.59       10.44      0.80 o 
   0   0   7      220.27      204.35      1.99 o 
   1   0   7        0.69       -0.67      0.67 o 
   2   0   7       25.68       23.08      1.09 o 
   3   0   7       47.17       49.03      1.51 o 
   4   0   7        4.94        5.61      0.66 o 
   5   0   7       67.13       70.40      2.01 o 
  -8   1   7       40.14       36.92      1.59 o 
  -7   1   7      125.41      118.20      2.33 o 
  -6   1   7        9.02        9.61      0.86 o 
  -5   1   7      468.13      468.38      5.45 o 
  -4   1   7        1.78        3.15      0.56 o 
  -3   1   7      888.95      902.95      9.80 o 
  -2   1   7       39.08       38.63      1.18 o 
  -1   1   7       10.47        9.30      0.77 o 
   0   1   7       65.82       69.42      1.30 o 
   1   1   7        1.63       -0.67      0.75 o 
   2   1   7        5.39        4.64      0.55 o 
   3   1   7       34.25       35.14      1.38 o 
   4   1   7       38.31       37.81      1.57 o 
  -8   2   7      122.88      125.25      2.62 o 
  -7   2   7       14.16       14.41      1.21 o 
  -6   2   7       28.95       32.35      1.33 o 
  -5   2   7        1.39        2.30      0.51 o 
  -4   2   7      174.27      170.41      2.38 o 
  -3   2   7        2.47        2.98      0.56 o 
  -2   2   7        1.30        1.69      0.48 o 
  -1   2   7      264.81      239.63      2.67 o 
   0   2   7      295.64      241.72      1.94 o 
   1   2   7       44.65       50.21      1.41 o 
   2   2   7      139.56      131.01      2.27 o 
   3   2   7       39.37       40.85      1.49 o 
   4   2   7        4.01        5.40      0.67 o 
  -7   3   7       61.30       64.53      1.91 o 
  -6   3   7       86.05       85.78      1.97 o 
  -5   3   7        9.20        9.42      0.88 o 
  -4   3   7       95.55       93.01      1.88 o 
  -3   3   7       72.34       72.14      1.65 o 
  -2   3   7        1.48        1.46      0.51 o 
  -1   3   7      261.99      247.83      2.89 o 
   0   3   7        3.99        2.86      0.44 o 
   1   3   7       19.43       17.38      1.12 o 
   2   3   7       12.03       15.12      1.14 o 
   3   3   7       28.05       29.00      1.40 o 
  -7   4   7       64.79       66.42      2.00 o 
  -6   4   7       65.52       67.58      1.91 o 
  -5   4   7        0.30        1.41      0.56 o 
  -4   4   7       27.03       28.62      1.28 o 
  -3   4   7       37.97       38.33      1.42 o 
  -2   4   7       68.88       74.73      1.78 o 
  -1   4   7       13.43        9.52      0.73 o 
   0   4   7       81.57       87.73      1.42 o 
   1   4   7        4.09        3.33      0.66 o 
   2   4   7      365.74      403.97      4.39 o 
  -6   5   7        2.32        2.60      0.74 o 
  -5   5   7      153.78      157.47      2.81 o 
  -4   5   7        0.98        1.73      0.62 o 
  -3   5   7       13.03       11.84      1.08 o 
  -2   5   7       22.46       22.49      1.29 o 
  -1   5   7       26.35       25.93      1.30 o 
   0   5   7       11.03       11.80      1.26 o 
   1   5   7        0.11        0.14      0.90 o 
  -4   6   7       50.59       57.40      1.91 o 
  -3   6   7       71.90       75.95      2.10 o 
  -2   6   7        9.71       11.91      1.11 o 
   0  -8   8       70.18       67.07      2.54 o 
  -3  -7   8        7.78        9.45      0.75 o 
  -2  -7   8        7.15        7.14      0.77 o 
  -1  -7   8       66.15       71.76      1.95 o 
   0  -7   8        0.22       -0.48      0.59 o 
   1  -7   8        9.03       11.93      1.09 o 
   2  -7   8        6.92        6.65      0.72 o 
   3  -7   8        0.75        0.12      1.03 o 
  -4  -6   8        4.88        5.45      0.68 o 
  -3  -6   8        1.31        1.72      0.61 o 
  -2  -6   8        0.11       -0.12      0.82 o 
  -1  -6   8       19.11       20.35      1.21 o 
   0  -6   8        3.30        2.94      0.62 o 
   1  -6   8        0.94        2.10      0.57 o 
   2  -6   8      185.75      177.07      2.83 o 
   3  -6   8       39.33       38.82      1.58 o 
   4  -6   8        9.29        9.42      0.78 o 
  -5  -5   8       63.17       60.22      1.91 o 
  -4  -5   8        0.82        0.66      0.59 o 
  -3  -5   8       39.45       36.74      1.41 o 
  -2  -5   8       51.31       50.92      1.49 o 
  -1  -5   8       20.74       20.30      1.08 o 
   0  -5   8       29.40       30.80      0.88 o 
   1  -5   8        1.50        2.85      0.54 o 
   2  -5   8        6.64        7.92      0.67 o 
   3  -5   8       15.92       17.18      1.17 o 
   4  -5   8        0.01       -0.90      0.93 o 
  -6  -4   8       31.70       32.56      1.55 o 
  -5  -4   8        9.41        9.41      0.75 o 
  -4  -4   8        6.09        4.92      0.63 o 
  -3  -4   8       63.52       62.99      1.63 o 
  -2  -4   8       16.65       17.69      0.98 o 
  -1  -4   8        5.40        6.20      0.60 o 
   0  -4   8      105.32      105.91      1.37 o 
   1  -4   8        3.57        2.79      0.55 o 
   2  -4   8       49.35       51.01      1.49 o 
   3  -4   8       14.69       14.29      1.12 o 
   4  -4   8      673.72      672.19      7.72 o 
   5  -4   8      124.26      124.83      2.63 o 
  -7  -3   8        5.96        6.03      0.79 o 
  -6  -3   8       76.17       75.22      2.01 o 
  -5  -3   8       23.15       20.31      1.18 o 
  -4  -3   8      201.31      191.71      2.65 o 
  -3  -3   8       75.02       74.93      1.72 o 
  -2  -3   8       50.81       51.66      1.44 o 
  -1  -3   8       90.48       85.28      1.70 o 
   0  -3   8        0.13        0.58      0.36 o 
   1  -3   8       18.47       18.09      1.01 o 
   2  -3   8       39.84       37.84      1.35 o 
   3  -3   8       26.43       28.40      1.26 o 
   4  -3   8        3.07        3.07      0.70 o 
   5  -3   8        0.29        0.85      0.66 o 
  -7  -2   8       51.77       52.45      1.86 o 
  -6  -2   8      120.60      110.96      2.25 o 
  -5  -2   8      128.80      116.85      2.15 o 
  -4  -2   8       33.15       38.55      1.30 o 
  -3  -2   8        5.60        5.65      0.62 o 
  -2  -2   8      378.74      389.79      4.76 o 
  -1  -2   8      355.76      357.56      4.54 o 
   0  -2   8      186.62      187.05      1.69 o 
   1  -2   8       14.78       12.76      0.95 o 
   2  -2   8       20.57       20.01      1.09 o 
   3  -2   8        1.03       -0.85      0.85 o 
   4  -2   8        2.28        1.26      0.96 o 
   5  -2   8       15.36       16.14      1.31 o 
  -7  -1   8       92.57       87.77      2.19 o 
  -6  -1   8       12.66       10.66      1.06 o 
  -5  -1   8      158.15      162.78      2.44 o 
  -4  -1   8      175.08      172.51      2.44 o 
  -3  -1   8      343.71      332.16      4.48 o 
  -2  -1   8      726.86      722.07      9.03 o 
  -1  -1   8       71.37       69.88      1.54 o 
   0  -1   8       67.83       64.50      1.07 o 
   1  -1   8        1.45        1.83      0.50 o 
   2  -1   8       32.26       31.17      1.24 o 
   3  -1   8       13.50       11.52      1.06 o 
   4  -1   8        0.01       -0.96      0.96 o 
  -7   0   8       34.83       37.60      1.57 o 
  -6   0   8       54.26       51.97      1.63 o 
  -5   0   8       42.84       44.92      1.47 o 
  -4   0   8        3.35        3.19      0.63 o 
  -3   0   8      363.14      343.51      4.60 o 
  -2   0   8       72.92       77.36      1.63 o 
  -1   0   8       31.46       28.64      1.11 o 
   0   0   8      135.49      124.92      1.44 o 
   1   0   8       11.16        6.17      0.58 o 
   2   0   8       87.19       88.62      1.93 o 
   3   0   8        4.38        4.36      0.67 o 
   4   0   8      137.27      137.47      2.67 o 
  -7   1   8        6.69        7.12      0.73 o 
  -6   1   8      139.04      142.54      2.48 o 
  -5   1   8        1.01        0.64      0.76 o 
  -4   1   8       29.07       29.90      1.18 o 
  -3   1   8      103.86       98.54      1.90 o 
  -2   1   8       11.07       11.12      0.90 o 
  -1   1   8       96.37       90.77      1.80 o 
   0   1   8       71.53       65.47      1.13 o 
   1   1   8      121.91      114.93      2.12 o 
   2   1   8        0.26        0.11      0.80 o 
   3   1   8        5.46        4.72      0.66 o 
  -7   2   8       26.69       25.62      1.40 o 
  -6   2   8      142.58      141.24      2.52 o 
  -5   2   8        1.42        2.58      0.56 o 
  -4   2   8       37.86       34.01      1.30 o 
  -3   2   8       13.15       13.69      0.96 o 
  -2   2   8      152.40      154.61      2.34 o 
  -1   2   8        8.29        5.37      0.55 o 
   0   2   8      235.51      212.95      5.56 o 
   1   2   8       40.60       44.63      1.53 o 
   2   2   8       81.01       85.03      2.09 o 
   3   2   8      447.03      467.07      4.76 o 
  -7   3   8       48.23       48.01      1.76 o 
  -6   3   8       23.87       28.48      1.48 o 
  -5   3   8       94.64       87.80      2.06 o 
  -4   3   8      129.58      127.94      2.33 o 
  -3   3   8      147.06      150.81      2.44 o 
  -2   3   8       47.92       41.31      1.43 o 
  -1   3   8        7.44        6.04      0.65 o 
   0   3   8      130.61      127.22      1.66 o 
   1   3   8        3.67        3.19      0.67 o 
   2   3   8       27.66       26.74      1.42 o 
  -6   4   8      102.11      102.93      2.44 o 
  -5   4   8       24.94       23.34      1.37 o 
  -4   4   8       26.57       30.37      1.39 o 
  -3   4   8       93.24      100.82      2.14 o 
  -2   4   8        1.44        0.35      0.88 o 
  -1   4   8      121.60      120.57      2.39 o 
   0   4   8       36.89       36.87      1.07 o 
   1   4   8        6.36       10.24      0.78 o 
  -5   5   8       20.25       19.87      1.40 o 
  -4   5   8      147.21      156.52      2.87 o 
  -3   5   8       74.08       77.83      2.09 o 
  -2   5   8       13.07       18.93      1.26 o 
  -1   5   8       68.08       70.74      2.02 o 
  -2  -7   9       15.45       18.18      1.30 o 
  -1  -7   9        0.51        1.20      0.88 o 
   0  -7   9       38.41       40.15      1.15 o 
   1  -7   9        0.12       -0.14      0.86 o 
  -4  -6   9        0.04        0.92      0.86 o 
  -3  -6   9       21.26       22.75      1.32 o 
  -2  -6   9       11.53       11.52      1.08 o 
  -1  -6   9       27.27       29.84      1.37 o 
   0  -6   9        2.82        3.65      0.44 o 
   1  -6   9       43.82       42.56      1.58 o 
   2  -6   9        4.65        3.47      0.69 o 
   3  -6   9        1.76        2.86      0.66 o 
  -5  -5   9        2.85        3.15      0.70 o 
  -4  -5   9       92.41       90.83      2.17 o 
  -3  -5   9       60.08       62.89      1.74 o 
  -2  -5   9        3.20        2.46      0.64 o 
  -1  -5   9       78.71       82.37      1.96 o 
   0  -5   9        5.82        5.75      0.46 o 
   1  -5   9       30.85       29.91      1.40 o 
   2  -5   9        5.67        6.43      0.69 o 
   3  -5   9        2.10        1.51      1.01 o 
  -6  -4   9       85.17       88.08      2.31 o 
  -5  -4   9       31.33       28.06      1.42 o 
  -4  -4   9       13.04       14.13      1.01 o 
  -3  -4   9       10.97       12.01      1.00 o 
  -2  -4   9       48.88       48.86      1.50 o 
  -1  -4   9      105.81      102.52      2.09 o 
   0  -4   9        2.67        3.28      0.41 o 
   1  -4   9       63.83       65.85      1.76 o 
   2  -4   9       23.14       24.19      1.29 o 
   3  -4   9        1.86        1.86      0.65 o 
   4  -4   9       86.13       84.69      2.25 o 
  -6  -3   9       19.70       19.64      1.35 o 
  -5  -3   9        6.24        7.93      0.72 o 
  -4  -3   9       49.44       48.68      1.57 o 
  -3  -3   9        4.28        4.48      0.57 o 
  -2  -3   9      396.04      400.72      5.25 o 
  -1  -3   9       78.02       78.35      1.78 o 
   0  -3   9      191.37      197.60      3.00 o 
   1  -3   9        4.75        5.15      0.60 o 
   2  -3   9       27.92       26.91      1.31 o 
   3  -3   9       10.57       12.69      1.08 o 
   4  -3   9       35.36       34.07      1.55 o 
  -7  -2   9      152.20      156.03      2.92 o 
  -6  -2   9       51.19       42.74      1.61 o 
  -5  -2   9      147.54      144.00      2.49 o 
  -4  -2   9        0.05       -0.79      0.79 o 
  -3  -2   9        0.03       -0.13      0.73 o 
  -2  -2   9      616.74      617.49      6.37 o 
  -1  -2   9       90.18       89.48      1.86 o 
   0  -2   9        4.31        4.18      0.58 o 
   1  -2   9        7.59        7.83      0.63 o 
   2  -2   9        3.03        5.20      0.62 o 
   3  -2   9        2.81        3.40      0.62 o 
   4  -2   9       80.71       82.59      2.21 o 
  -7  -1   9       10.00       13.88      1.28 o 
  -6  -1   9       95.00       90.73      2.15 o 
  -5  -1   9        3.00        3.94      0.63 o 
  -4  -1   9       76.17       71.02      1.75 o 
  -3  -1   9        3.37        2.96      0.55 o 
  -2  -1   9        1.14        2.68      0.49 o 
  -1  -1   9      117.21      115.62      2.06 o 
   0  -1   9       28.65       26.51      0.81 o 
   1  -1   9        4.94        6.21      0.60 o 
   2  -1   9       91.68       94.15      2.08 o 
   3  -1   9       25.82       24.56      1.32 o 
  -7   0   9       69.54       67.53      2.02 o 
  -6   0   9       70.42       64.17      1.88 o 
  -5   0   9       46.73       45.24      1.55 o 
  -4   0   9      142.18      136.08      2.32 o 
  -3   0   9       14.36       14.32      0.97 o 
  -2   0   9      117.05      115.58      2.06 o 
  -1   0   9       20.87       24.62      1.16 o 
   0   0   9      263.34      235.16      2.09 o 
   1   0   9      162.20      158.88      2.56 o 
   2   0   9       17.56       15.56      1.12 o 
   3   0   9      137.37      146.19      2.75 o 
  -7   1   9       19.54       18.28      1.29 o 
  -6   1   9        4.93        6.09      0.72 o 
  -5   1   9       35.67       34.14      1.42 o 
  -4   1   9      104.09      103.67      2.10 o 
  -3   1   9        5.04        4.17      0.60 o 
  -2   1   9      341.60      329.01      3.45 o 
  -1   1   9        3.71        2.48      0.58 o 
   0   1   9      102.75       94.20      2.33 o 
   1   1   9       62.69       62.99      1.80 o 
   2   1   9       71.03       72.13      1.96 o 
  -6   2   9       30.97       33.62      1.55 o 
  -5   2   9      227.15      227.55      3.13 o 
  -4   2   9        0.57        1.12      0.82 o 
  -3   2   9       64.69       65.26      1.74 o 
  -2   2   9        9.86       11.99      0.97 o 
  -1   2   9       54.46       57.11      1.63 o 
   0   2   9       70.93       71.44      1.58 o 
   1   2   9        1.58        0.72      0.82 o 
   2   2   9        7.54       11.67      0.83 o 
  -6   3   9      188.11      195.82      3.19 o 
  -5   3   9       17.30       12.91      1.20 o 
  -4   3   9       27.41       27.30      1.42 o 
  -3   3   9      251.80      270.52      3.42 o 
  -2   3   9        0.34       -0.49      0.82 o 
  -1   3   9       67.20       75.71      2.00 o 
   0   3   9       26.12       26.01      0.98 o 
   1   3   9       60.49       69.42      1.99 o 
  -5   4   9        4.48        4.70      0.74 o 
  -4   4   9        0.07        0.49      0.63 o 
  -3   4   9       31.38       39.44      1.59 o 
  -2   4   9       37.97       41.87      1.64 o 
  -1   4   9       42.53       46.30      1.74 o 
  -2  -6  10        0.02       -0.63      0.90 o 
  -1  -6  10       20.98       22.67      1.36 o 
   0  -6  10        1.32        1.31      0.66 o 
   1  -6  10        9.24       10.42      0.79 o 
  -4  -5  10        0.13       -0.14      0.92 o 
  -3  -5  10        2.64        3.20      0.67 o 
  -2  -5  10       28.61       31.94      1.41 o 
  -1  -5  10       74.43       70.79      1.98 o 
   0  -5  10        2.12        3.09      0.47 o 
   1  -5  10       54.21       55.77      1.79 o 
   2  -5  10       10.98       11.82      1.05 o 
  -5  -4  10      196.72      183.68      3.12 o 
  -4  -4  10       43.95       43.14      1.62 o 
  -3  -4  10       16.71       15.14      1.19 o 
  -2  -4  10       41.90       40.99      1.54 o 
  -1  -4  10      504.82      507.78      6.47 o 
   0  -4  10       10.33       10.16      1.03 o 
   1  -4  10        3.97        4.20      0.66 o 
   2  -4  10        0.06        0.86      0.88 o 
  -5  -3  10       20.94       21.14      1.32 o 
  -4  -3  10       82.45       80.95      2.02 o 
  -3  -3  10       21.58       20.06      1.18 o 
  -2  -3  10       80.47       78.07      1.92 o 
  -1  -3  10       40.62       41.57      1.56 o 
   0  -3  10       30.97       31.86      0.95 o 
   1  -3  10        2.33        3.34      0.67 o 
   2  -3  10       13.89       12.47      0.87 o 
   3  -3  10       10.89       12.74      1.07 o 
  -6  -2  10       82.07       80.45      2.18 o 
  -5  -2  10       16.35       16.10      1.17 o 
  -4  -2  10        0.99        0.08      0.89 o 
  -3  -2  10      235.94      235.22      3.10 o 
  -2  -2  10        0.27       -0.65      0.79 o 
  -1  -2  10       65.19       64.45      1.77 o 
   0  -2  10       39.67       37.13      1.55 o 
   1  -2  10      260.14      252.95      3.33 o 
   2  -2  10        2.88        2.61      0.63 o 
  -6  -1  10        0.05        0.71      0.98 o 
  -5  -1  10       29.85       26.98      1.44 o 
  -4  -1  10       48.91       44.74      1.58 o 
  -3  -1  10        0.63        0.37      0.83 o 
  -2  -1  10      100.31      100.22      2.09 o 
  -1  -1  10       77.19       77.91      1.85 o 
   0  -1  10      116.15      115.17      1.59 o 
   1  -1  10       49.33       51.81      1.70 o 
   2  -1  10        0.03        1.21      0.85 o 
  -6   0  10        0.36        1.28      0.93 o 
  -5   0  10      143.83      142.56      2.66 o 
  -4   0  10       96.59      103.42      2.18 o 
  -3   0  10       34.31       36.39      1.40 o 
  -2   0  10        5.95        6.14      0.63 o 
  -1   0  10       14.53       17.08      1.14 o 
   0   0  10       27.55       31.08      1.08 o 
   1   0  10        0.90        1.13      0.58 o 
   2   0  10        6.56        6.02      0.72 o 
  -6   1  10      166.30      178.85      3.06 o 
  -5   1  10      110.00      110.07      2.37 o 
  -4   1  10       65.21       70.68      1.89 o 
  -3   1  10       73.94       75.56      1.90 o 
  -2   1  10       43.30       49.87      1.62 o 
  -1   1  10       55.67       58.45      1.79 o 
   0   1  10       16.62       21.70      1.52 o 
   1   1  10        1.41        0.31      0.96 o 
  -5   2  10       17.75       15.40      1.30 o 
  -4   2  10        5.58        4.64      0.67 o 
  -3   2  10        9.68       13.32      1.16 o 
  -2   2  10       97.71      106.11      2.32 o 
  -1   2  10       12.50       12.63      1.13 o 
   0   2  10        6.26        4.01      0.48 o 
  -4   3  10        3.88        3.35      0.72 o 
  -3   3  10        5.81        7.33      0.76 o 
  -2   3  10       29.15       30.52      1.43 o 
  -2  -5  11       26.19       25.80      1.41 o 
  -1  -5  11      128.48      128.98      2.70 o 
   0  -5  11        3.97        4.26      0.53 o 
  -3  -4  11       18.28       17.52      1.29 o 
  -2  -4  11      182.59      179.67      2.96 o 
  -1  -4  11        0.71        1.12      0.86 o 
   0  -4  11        4.16        4.58      0.49 o 
   1  -4  11       77.27       72.29      2.09 o 
  -4  -3  11       22.83       24.12      1.37 o 
  -3  -3  11        0.13       -0.59      0.93 o 
  -2  -3  11       37.38       37.69      1.49 o 
  -1  -3  11       19.30       20.27      1.22 o 
   0  -3  11        4.71        4.47      0.54 o 
   1  -3  11       73.06       71.38      2.07 o 
  -5  -2  11       75.82       76.53      2.14 o 
  -4  -2  11       63.99       66.80      1.96 o 
  -3  -2  11        0.81       -0.43      0.88 o 
  -2  -2  11       11.16       12.65      1.08 o 
  -1  -2  11       14.15       12.97      1.13 o 
   0  -2  11        3.02        3.96      0.49 o 
   1  -2  11        4.52        3.64      0.69 o 
  -5  -1  11      148.38      155.08      2.87 o 
  -4  -1  11        2.21        2.10      0.67 o 
  -3  -1  11      146.83      144.21      2.64 o 
  -2  -1  11        0.02        0.41      0.84 o 
  -1  -1  11       10.21        8.48      0.73 o 
   0  -1  11       23.86       28.88      1.78 o 
   1  -1  11       12.17        9.33      0.82 o 
  -5   0  11        2.16        3.50      0.74 o 
  -4   0  11        1.54        2.21      0.64 o 
  -3   0  11        3.90        2.60      0.65 o 
  -2   0  11       51.65       52.51      1.73 o 
  -1   0  11       48.80       53.62      1.77 o 
   0   0  11       13.42       12.03      0.79 o 
  -4   1  11       94.10       87.80      2.21 o 
  -3   1  11       48.18       52.40      1.83 o 
  -2   1  11       83.21       86.13      2.23 o 
  -1   1  11       11.30       11.00      0.77 o 
                                                 
